# Supplementary material for: A chemiresistive-potentiometric multivariate sensor for discriminative gas detection
Source: Nat Commun. 2023 Jun 13;14:3495. doi: 10.1038/s41467-023-39213-x (PMC10264437; doi:10.1038/s41467-023-39213-x)
Supplement: Supplementary file 3 — Source Data [file 41467_2023_39213_MOESM3_ESM.xlsx]

## Sheet: Fig. 1b-c
Fig.1b						Fig.1c
		SnO2(2-EH)						SnO2(2-EH)
		Time (min)	C (kΩ)					Time (min)	P (mV)
		0	103.545					0	-4.42545
		0.03333	103.56					0.03333	-4.44376
		0.06667	103.565					0.06667	-4.50786
		0.1	103.553					0.1	-4.34036
		0.13333	103.51					0.13333	-4.02469
		0.16667	103.51					0.16667	-3.44046
		0.2	103.51					0.2	-3.00129
		0.23333	103.598					0.23333	-2.52092
		0.26667	103.604					0.26667	-2.33779
		0.3	103.614					0.3	-2.16605
		0.33333	103.63					0.33333	-2.52672
		0.36667	103.649					0.36667	-2.59986
		0.4	103.633					0.4	-2.63113
		0.43333	103.71					0.43333	-3.26538
		0.46667	103.641					0.46667	-3.91403
		0.5	103.74					0.5	-3.92933
		0.53333	104.083					0.53333	-4.23819
		0.56667	103.879					0.56667	-4.17019
		0.6	103.863					0.6	-4.54404
		0.63333	103.784					0.63333	-4.34963
		0.66667	103.764					0.66667	-4.33612
		0.7	103.745					0.7	-4.25606
		0.73333	103.758					0.73333	-4.1665
		0.76667	103.817					0.76667	-3.75435
		0.8	103.775					0.8	-3.527
		0.83333	103.738					0.83333	-3.23981
		0.86667	103.746					0.86667	-2.88405
		0.9	103.726					0.9	-2.46028
		0.93333	103.685					0.93333	-2.45068
		0.96667	103.728					0.96667	-2.42265
		1	103.597					1	-2.52047
		1.03333	103.537					1.03333	-2.70382
		1.06667	103.528					1.06667	-3.02686
		1.1	103.519					1.1	-3.25008
		1.13333	103.507					1.13333	-3.54833
		1.16667	103.528					1.16667	-3.83039
		1.2	103.539					1.2	-4.29637
		1.23333	103.538					1.23333	-4.78802
		1.26667	103.554					1.26667	-4.27102
		1.3	103.57					1.3	-4.4058
		1.33333	103.619					1.33333	-4.37475
		1.36667	103.656					1.36667	-4.61941
		1.4	103.668					1.4	-4.50071
		1.43333	103.71					1.43333	-4.13311
		1.46667	103.648					1.46667	-4.06265
		1.5	103.694					1.5	-3.60327
		1.53333	103.702					1.53333	-3.16432
		1.56667	103.707					1.56667	-2.86138
		1.6	103.693					1.6	-2.43594
		1.63333	103.651					1.63333	-2.58244
		1.66667	103.664					1.66667	-2.59763
		1.7	103.662					1.7	-2.44644
		1.73333	103.643					1.73333	-2.91196
		1.76667	103.583					1.76667	-3.35348
		1.8	103.569					1.8	-3.71583
		1.83333	103.519					1.83333	-4.20737
		1.86667	103.495					1.86667	-4.34293
		1.9	103.503					1.9	-4.37509
		1.93333	103.465					1.93333	-4.49937
		1.96667	103.452					1.96667	-4.27515
		2	103.804					2	-4.29849
		2.03333	103.589					2.03333	-3.64313
		2.06667	103.55					2.06667	-3.22953
		2.1	103.563					2.1	-3.2091
		2.13333	103.598					2.13333	-3.00152
		2.16667	103.616					2.16667	-3.07075
		2.2	103.517					2.2	-2.65547
		2.23333	103.533					2.23333	-2.79583
		2.26667	103.546					2.26667	-2.56245
		2.3	103.576					2.3	-2.75329
		2.33333	103.597					2.33333	-2.8166
		2.36667	103.626					2.36667	-3.02251
		2.4	103.614					2.4	-3.19157
		2.43333	103.56					2.43333	-3.35828
		2.46667	103.554					2.46667	-3.79098
		2.5	103.547					2.5	-4.26845
		2.53333	103.496					2.53333	-4.23841
		2.56667	103.657					2.56667	-4.32897
		2.6	103.523					2.6	-4.0076
		2.63333	103.477					2.63333	-4.19341
		2.66667	103.454					2.66667	-3.69684
		2.7	103.427					2.7	-3.38821
		2.73333	103.372					2.73333	-2.8673
		2.76667	103.341					2.76667	-2.69478
		2.8	103.382					2.8	-2.48664
		2.83333	103.444					2.83333	-1.504
		2.86667	103.41					2.86667	-2.56112
		2.9	103.415					2.9	-2.47313
		2.93333	103.41					2.93333	-2.55542
		2.96667	103.299					2.96667	-2.48675
		3	103.528					3	-2.57418
		3.03333	103.364					3.03333	-2.65424
		3.06667	103.355					3.06667	-2.68506
		3.1	103.357					3.1	-2.63805
		3.13333	103.365					3.13333	-2.63459
		3.16667	103.356					3.16667	-2.50551
		3.2	103.33					3.2	-2.31925
		3.23333	103.363					3.23333	-2.45526
		3.26667	103.362					3.26667	-2.46832
		3.3	103.307					3.3	-2.57373
		3.33333	103.259					3.33333	-2.56882
		3.36667	103.267					3.36667	-3.20061
		3.4	103.252					3.4	-3.58362
		3.43333	103.233					3.43333	-3.76407
		3.46667	103.22					3.46667	-4.24266
		3.5	103.231					3.5	-4.50596
		3.53333	103.22					3.53333	-4.58468
		3.56667	103.238					3.56667	-4.28196
		3.6	103.135					3.6	-4.40111
		3.63333	103.197					3.63333	-4.41841
		3.66667	103.179					3.66667	-3.84569
		3.7	103.233					3.7	-3.79645
		3.73333	103.321					3.73333	-3.69651
		3.76667	103.263					3.76667	-3.42092
		3.8	103.286					3.8	-3.27833
		3.83333	103.316					3.83333	-3.33863
		3.86667	103.266					3.86667	-3.40462
		3.9	103.262					3.9	-3.2867
		3.93333	103.443					3.93333	-3.34968
		3.96667	103.264					3.96667	-3.54733
		4	103.24					4	-3.46123
		4.03333	103.244					4.03333	-4.14663
		4.06667	103.239					4.06667	-3.76876
		4.1	103.201					4.1	-3.91682
		4.13333	103.341					4.13333	-4.14037
		4.16667	103.183					4.16667	-4.30854
		4.2	103.146					4.2	-4.52003
		4.23333	103.165					4.23333	-4.3149
		4.26667	103.142					4.26667	-4.44722
		4.3	103.099					4.3	-4.52784
		4.33333	103.078					4.33333	-4.49245
		4.36667	103.07					4.36667	-4.51578
		4.4	103.064					4.4	-4.47391
		4.43333	103.054					4.43333	-4.28911
		4.46667	103.099					4.46667	-3.96394
		4.5	103.167					4.5	-3.77601
		4.53333	102.831					4.53333	-3.3805
		4.56667	103.051					4.56667	-3.10302
		4.6	103.151					4.6	-2.57295
		4.63333	103.141					4.63333	-2.50182
		4.66667	103.175					4.66667	-2.49758
		4.7	103.192					4.7	-2.73844
		4.73333	102.984					4.73333	-2.98845
		4.76667	103.24					4.76667	-3.25254
		4.8	103.223					4.8	-3.51874
		4.83333	103.244					4.83333	-3.84435
		4.86667	103.245					4.86667	-3.91961
		4.9	103.194					4.9	-4.49959
		4.93333	103.274					4.93333	-4.47681
		4.96667	103.167					4.96667	-4.38815
		5	103.141					5	-4.52204
		5.03333	103.113					5.03333	-4.54225
		5.06667	103.149					5.06667	-4.50038
		5.1	103.101					5.1	-4.2546
		5.13333	103.15					5.13333	-4.55956
		5.16667	103.06					5.16667	-4.3647
		5.2	103.182					5.2	-4.44287
		5.23333	103.153					5.23333	-4.58256
		5.26667	103.245					5.26667	-4.26957
		5.3	103.183					5.3	-4.44365
		5.33333	103.263					5.33333	-4.05975
		5.36667	103.22					5.36667	-3.76641
		5.4	103.23					5.4	-3.54878
		5.43333	103.28					5.43333	-3.21669
		5.46667	103.2					5.46667	-2.80432
		5.5	103.358					5.5	-2.69545
		5.53333	103.229					5.53333	-2.62845
		5.56667	103.213					5.56667	-2.54894
		5.6	103.259					5.6	-2.55922
		5.63333	103.281					5.63333	-3.12301
		5.66667	103.219					5.66667	-3.14087
		5.7	103.241					5.7	-3.886
		5.73333	103.133					5.73333	-3.75859
		5.76667	102.833					5.76667	-3.94284
		5.8	103.216					5.8	-4.28766
		5.83333	103.032					5.83333	-4.38112
		5.86667	102.986					5.86667	-4.31747
		5.9	103.075					5.9	-4.53678
		5.93333	102.998					5.93333	-4.27861
		5.96667	103.134					5.96667	-4.33176
		6	103.12					6	-4.26867
		6.03333	103.119					6.03333	-4.45336
		6.06667	103.226					6.06667	-3.79857
		6.1	103.151					6.1	-3.47553
		6.13333	103.213					6.13333	-3.15863
		6.16667	103.234					6.16667	-2.81437
		6.2	103.188					6.2	-2.43393
		6.23333	103.171					6.23333	-2.44923
		6.26667	103.182					6.26667	-2.63001
		6.3	103.202					6.3	-2.83804
		6.33333	103.229					6.33333	-3.37726
		6.36667	103.234					6.36667	-3.57792
		6.4	103.257					6.4	-4.17097
		6.43333	103.251					6.43333	-3.95289
		6.46667	103.263					6.46667	-4.48698
		6.5	103.178					6.5	-4.53175
		6.53333	103.144					6.53333	-4.50529
		6.56667	103.136					6.56667	-4.63727
		6.6	103.129					6.6	-4.57463
		6.63333	103.109					6.63333	-4.57653
		6.66667	103.065					6.66667	-4.51902
		6.7	103.097					6.7	-4.33109
		6.73333	103.108					6.73333	-4.49747
		6.76667	103.086					6.76667	-4.14495
		6.8	103.163					6.8	-3.4609
		6.83333	103.165					6.83333	-3.0234
		6.86667	103.167					6.86667	-2.78723
		6.9	103.262					6.9	-2.58155
		6.93333	103.286					6.93333	-2.46732
		6.96667	103.307					6.96667	-2.5179
		7	103.342					7	-2.59595
		7.03333	103.302					7.03333	-3.21926
		7.06667	103.65					7.06667	-3.08761
		7.1	103.523					7.1	-3.49306
		7.13333	103.498					7.13333	-3.83698
		7.16667	103.444					7.16667	-3.96472
		7.2	103.395					7.2	-4.21351
		7.23333	103.423					7.23333	-4.28286
		7.26667	103.357					7.26667	-4.52918
		7.3	103.333					7.3	-4.34673
		7.33333	103.262					7.33333	-4.60355
		7.36667	103.215					7.36667	-4.63828
		7.4	103.229					7.4	-4.4748
		7.43333	103.187					7.43333	-4.45202
		7.46667	103.146					7.46667	-4.33925
		7.5	103.133					7.5	-4.01587
		7.53333	103.107					7.53333	-3.51126
		7.56667	103.099					7.56667	-2.89622
		7.6	103.068					7.6	-2.59551
		7.63333	103.095					7.63333	-1.61823
		7.66667	103.174					7.66667	-2.47703
		7.7	103.103					7.7	-2.64263
		7.73333	103.05					7.73333	-2.93496
		7.76667	103.131					7.76667	-3.26593
		7.8	103.26					7.8	-3.59556
		7.83333	103.225					7.83333	-3.82738
		7.86667	103.236					7.86667	-3.66658
		7.9	103.201					7.9	-3.85942
		7.93333	103.205					7.93333	-3.69193
		7.96667	103.293					7.96667	-3.86646
		8	103.277					8	-3.63185
		8.03333	103.203					8.03333	-3.55403
		8.06667	103.078					8.06667	-3.36141
		8.1	103.147					8.1	-2.97427
		8.13333	103.209					8.13333	-2.78835
		8.16667	103.115					8.16667	-2.50271
		8.2	103.126					8.2	-2.41964
		8.23333	103.082					8.23333	-2.53208
		8.26667	103.117					8.26667	-2.62744
		8.3	102.976					8.3	-3.03859
		8.33333	103.119					8.33333	-3.21959
		8.36667	103.219					8.36667	-3.69226
		8.4	103.035					8.4	-4.06399
		8.43333	103.194					8.43333	-4.35019
		8.46667	103.142					8.46667	-4.20402
		8.5	103.028					8.5	-4.46252
		8.53333	103.193					8.53333	-4.36906
		8.56667	103.154					8.56667	-4.47882
		8.6	103.038					8.6	-4.50998
		8.63333	103.053					8.63333	-4.3187
		8.66667	103.062					8.66667	-4.47927
		8.7	103.08					8.7	-4.2153
		8.73333	103.307					8.73333	-4.06991
		8.76667	103.129					8.76667	-3.92129
		8.8	103.124					8.8	-4.03072
		8.83333	103.132					8.83333	-4.31892
		8.86667	103.109					8.86667	-4.51188
		8.9	103.105					8.9	-4.4671
		8.93333	103.085					8.93333	-4.57307
		8.96667	103.072					8.96667	-4.67122
		9	103.071					9	-4.28732
		9.03333	103.065					9.03333	-3.82314
		9.06667	103.06					9.06667	-3.35772
		9.1	103.054					9.1	-2.83514
		9.13333	103.041					9.13333	-2.48049
		9.16667	103.062					9.16667	-2.5294
		9.2	103.141					9.2	-2.36157
		9.23333	103.188					9.23333	-2.53666
		9.26667	103.55					9.26667	-3.28581
		9.3	103.563					9.3	-3.82012
		9.33333	103.598					9.33333	-4.29413
		9.36667	103.616					9.36667	-4.57887
		9.4	103.517					9.4	-4.65224
		9.43333	103.533					9.43333	-4.42556
		9.46667	103.546					9.46667	-4.27772
		9.5	103.576					9.5	-3.76049
		9.53333	103.597					9.53333	-3.74776
		9.56667	103.626					9.56667	-3.51238
		9.6	103.614					9.6	-3.21714
		9.63333	103.56					9.63333	-3.46012
		9.66667	103.554					9.66667	-3.28425
		9.7	103.547					9.7	-3.44203
		9.73333	103.496					9.73333	-3.56776
		9.76667	103.657					9.76667	-3.99767
		9.8	103.523					9.8	-4.32808
		9.83333	103.477					9.83333	-4.48597
		9.86667	103.454					9.86667	-4.4173
		9.9	103.427					9.9	-3.97634
		9.93333	103.372					9.93333	-3.78126
		9.96667	103.341					9.96667	-5.63912
		10	103.382					10	-8.92694
		10.0333	103.444					10.0333	-10.2009
		10.0667	103.41					10.0667	-9.98539
		10.1	103.415					10.1	-9.6513
		10.1333	103.41					10.1333	-9.35572
		10.1667	103.299					10.1667	-9.45064
		10.2	103.528					10.2	-9.65722
		10.2333	103.364					10.2333	-9.86603
		10.2667	103.355					10.2667	-10.39
		10.3	103.357					10.3	-10.8927
		10.3333	103.365					10.3333	-11.8235
		10.3667	103.356					10.3667	-12.0995
		10.4	103.33					10.4	-12.3972
		10.4333	103.363					10.4333	-12.8093
		10.4667	103.362					10.4667	-13.0819
		10.5	103.307					10.5	-13.3947
		10.5333	103.259					10.5333	-13.6568
		10.5667	103.267					10.5667	-13.8007
		10.6	103.252					10.6	-13.9711
		10.6333	103.233					10.6333	-14.1329
		10.6667	103.22					10.6667	-14.1882
		10.7	103.231					10.7	-14.1823
		10.7333	103.22					10.7333	-14.0942
		10.7667	103.238					10.7667	-13.9918
		10.8	103.135					10.8	-13.9247
		10.8333	103.197					10.8333	-13.9193
		10.8667	103.179					10.8667	-13.1451
		10.9	103.233					10.9	-14.0517
		10.9333	103.321					10.9333	-14.4241
		10.9667	103.263					10.9667	-14.9969
		11	103.286					11	-15.6148
		11.0333	103.316					11.0333	-16.0906
		11.0667	103.266					11.0667	-16.6821
		11.1	103.262					11.1	-17.0861
		11.1333	103.443					11.1333	-17.3858
		11.1667	103.264					11.1667	-17.4621
		11.2	103.24					11.2	-17.8356
		11.2333	103.244					11.2333	-17.9261
		11.2667	103.239					11.2667	-18.1552
		11.3	103.201					11.3	-18.3267
		11.3333	103.341					11.3333	-18.4141
		11.3667	103.183					11.3667	-18.5335
		11.4	103.146					11.4	-18.5745
		11.4333	103.165					11.4333	-18.4189
		11.4667	103.142					11.4667	-18.1179
		11.5	103.099					11.5	-17.7965
		11.5333	103.078					11.5333	-17.6446
		11.5667	103.07					11.5667	-17.6874
		11.6	103.064					11.6	-17.8428
		11.6333	103.054					11.6333	-18.0153
		11.6667	103.099					11.6667	-18.3488
		11.7	103.167					11.7	-18.8007
		11.7333	102.831					11.7333	-19.2473
		11.7667	103.051					11.7667	-19.6151
		11.8	103.151					11.8	-19.9545
		11.8333	103.141					11.8333	-20.2943
		11.8667	103.175					11.8667	-20.4214
		11.9	103.192					11.9	-20.6227
		11.9333	102.984					11.9333	-20.839
		11.9667	103.24					11.9667	-20.87
		12	103.223					12	-20.8349
		12.0333	103.244					12.0333	-20.826
		12.0667	103.245					12.0667	-20.8053
		12.1	103.194					12.1	-20.8466
		12.1333	103.274					12.1333	-20.7575
		12.1667	103.167					12.1667	-20.6212
		12.2	103.141					12.2	-20.5654
		12.2333	103.113					12.2333	-20.4728
		12.2667	103.149					12.2667	-20.4143
		12.3	103.101					12.3	-20.463
		12.3333	103.15					12.3333	-20.2559
		12.3667	103.06					12.3667	-20.1775
		12.4	103.182					12.4	-20.1385
		12.4333	103.153					12.4333	-19.6011
		12.4667	103.245					12.4667	-20.4595
		12.5	103.183					12.5	-20.5629
		12.5333	103.263					12.5333	-20.5877
		12.5667	103.22					12.5667	-20.6943
		12.6	103.23					12.6	-20.7179
		12.6333	103.28					12.6333	-20.7803
		12.6667	103.2					12.6667	-20.7317
		12.7	103.358					12.7	-20.7633
		12.7333	103.229					12.7333	-20.8341
		12.7667	103.213					12.7667	-20.8219
		12.8	103.259					12.8	-20.9698
		12.8333	103.281					12.8333	-21.3695
		12.8667	103.219					12.8667	-21.6424
		12.9	103.241					12.9	-22.0338
		12.9333	103.133					12.9333	-22.4779
		12.9667	102.833					12.9667	-22.7867
		13	103.216					13	-23.0377
		13.0333	103.032					13.0333	-23.1579
		13.0667	102.986					13.0667	-23.0567
		13.1	103.075					13.1	-23.1894
		13.1333	102.998					13.1333	-22.8132
		13.1667	103.134					13.1667	-22.86
		13.2	103.12					13.2	-22.7783
		13.2333	103.119					13.2333	-22.8783
		13.2667	103.226					13.2667	-22.9342
		13.3	103.151					13.3	-22.9393
		13.3333	103.213					13.3333	-22.9887
		13.3667	103.234					13.3667	-23.0572
		13.4	103.188					13.4	-23.2425
		13.4333	103.171					13.4333	-23.5048
		13.4667	103.182					13.4667	-23.5543
		13.5	103.202					13.5	-23.7361
		13.5333	103.229					13.5333	-23.735
		13.5667	103.234					13.5667	-23.5208
		13.6	103.257					13.6	-23.2478
		13.6333	103.251					13.6333	-22.822
		13.6667	103.263					13.6667	-22.477
		13.7	103.178					13.7	-22.2496
		13.7333	103.144					13.7333	-21.9703
		13.7667	103.136					13.7667	-21.9015
		13.8	103.129					13.8	-22.0672
		13.8333	103.109					13.8333	-22.246
		13.8667	103.065					13.8667	-22.3745
		13.9	103.097					13.9	-23.1285
		13.9333	103.108					13.9333	-23.5694
		13.9667	103.086					13.9667	-24.0164
		14	103.163					14	-24.1205
		14.0333	103.165					14.0333	-24.1978
		14.0667	103.167					14.0667	-23.9776
		14.1	103.262					14.1	-23.6466
		14.1333	103.286					14.1333	-23.2076
		14.1667	103.307					14.1667	-22.9742
		14.2	103.342					14.2	-22.8105
		14.2333	103.302					14.2333	-22.6849
		14.2667	103.65					14.2667	-22.5976
		14.3	103.523					14.3	-22.6677
		14.3333	103.498					14.3333	-22.8187
		14.3667	103.444					14.3667	-22.95
		14.4	103.395					14.4	-23.3798
		14.4333	103.423					14.4333	-23.4338
		14.4667	103.357					14.4667	-23.829
		14.5	103.333					14.5	-24.0717
		14.5333	103.262					14.5333	-24.3902
		14.5667	103.215					14.5667	-24.441
		14.6	103.229					14.6	-24.4709
		14.6333	103.187					14.6333	-24.0196
		14.6667	103.146					14.6667	-23.9281
		14.7	103.133					14.7	-23.3651
		14.7333	103.107					14.7333	-23.1303
		14.7667	103.099					14.7667	-23.4634
		14.8	103.068					14.8	-22.7833
		14.8333	103.095					14.8333	-22.6069
		14.8667	103.174					14.8667	-22.6613
		14.9	103.103					14.9	-22.7035
		14.9333	103.05					14.9333	-22.6981
		14.9667	103.131					14.9667	-22.6082
		15	103.26					15	-22.8442
		15.0333	103.225					15.0333	-23.0268
		15.0667	103.236					15.0667	-23.365
		15.1	103.201					15.1	-23.8664
		15.1333	103.205					15.1333	-24.2234
		15.1667	103.293					15.1667	-24.3084
		15.2	103.277					15.2	-24.9232
		15.2333	103.203					15.2333	-25.2176
		15.2667	103.078					15.2667	-24.7706
		15.3	103.147					15.3	-24.7911
		15.3333	103.209					15.3333	-24.084
		15.3667	103.115					15.3667	-23.8376
		15.4	103.126					15.4	-23.4217
		15.4333	103.082					15.4333	-23.313
		15.4667	103.117					15.4667	-22.7827
		15.5	102.976					15.5	-22.5787
		15.5333	103.119					15.5333	-22.8214
		15.5667	103.219					15.5667	-23.1159
		15.6	103.035					15.6	-23.6528
		15.6333	103.194					15.6333	-23.938
		15.6667	103.142					15.6667	-24.4218
		15.7	103.028					15.7	-24.6342
		15.7333	103.193					15.7333	-25.2038
		15.7667	103.154					15.7667	-25.3235
		15.8	103.038					15.8	-25.0517
		15.8333	103.053					15.8333	-24.7734
		15.8667	103.062					15.8667	-24.8398
		15.9	103.08					15.9	-24.7428
		15.9333	103.307					15.9333	-24.685
		15.9667	103.129					15.9667	-24.9655
		16	103.124					16	-24.864
		16.0333	103.132					16.0333	-24.6876
		16.0667	103.109					16.0667	-24.2641
		16.1	103.105					16.1	-24.2915
		16.1333	103.085					16.1333	-23.536
		16.1667	103.072					16.1667	-23.3036
		16.2	103.071					16.2	-22.8887
		16.2333	103.065					16.2333	-23.1352
		16.2667	103.06					16.2667	-22.7839
		16.3	103.054					16.3	-23.2082
		16.3333	103.041					16.3333	-23.3649
		16.3667	103.062					16.3667	-24.2027
		16.4	103.141					16.4	-24.3196
		16.4333	103.188					16.4333	-24.4244
		16.4667	103.215					16.4667	-24.8696
		16.5	103.231					16.5	-24.7945
		16.5333	103.273					16.5333	-24.7465
		16.5667	103.232					16.5667	-24.9528
		16.6	103.257					16.6	-24.5734
		16.6333	103.283					16.6333	-24.367
		16.6667	103.324					16.6667	-24.2675
		16.7	103.343					16.7	-23.8166
		16.7333	103.326					16.7333	-23.3372
		16.7667	103.366					16.7667	-23.6919
		16.8	103.351					16.8	-23.246
		16.8333	103.354					16.8333	-23.2209
		16.8667	103.317					16.8667	-23.4117
		16.9	103.297					16.9	-23.4988
		16.9333	103.283					16.9333	-23.7351
		16.9667	103.206					16.9667	-23.7006
		17	103.238					17	-24.1977
		17.0333	103.267					17.0333	-24.572
		17.0667	103.254					17.0667	-24.8093
		17.1	103.244					17.1	-25.4042
		17.1333	103.257					17.1333	-25.3677
		17.1667	103.273					17.1667	-24.9433
		17.2	103.331					17.2	-24.5977
		17.2333	103.33					17.2333	-23.79
		17.2667	103.364					17.2667	-23.3313
		17.3	103.377					17.3	-23.0549
		17.3333	103.348					17.3333	-23.3182
		17.3667	103.309					17.3667	-23.0448
		17.4	103.342					17.4	-22.8969
		17.4333	103.314					17.4333	-23.172
		17.4667	103.337					17.4667	-23.1687
		17.5	103.362					17.5	-23.3169
		17.5333	103.352					17.5333	-23.3958
		17.5667	103.391					17.5667	-23.7244
		17.6	103.237					17.6	-23.7132
		17.6333	103.361					17.6333	-23.4498
		17.6667	103.315					17.6667	-23.1088
		17.7	103.311					17.7	-23.4279
		17.7333	103.317					17.7333	-23.0616
		17.7667	103.299					17.7667	-23.0422
		17.8	103.363					17.8	-23.8644
		17.8333	103.328					17.8333	-23.7984
		17.8667	103.339					17.8667	-24.3508
		17.9	103.298					17.9	-24.6344
		17.9333	103.365					17.9333	-24.9334
		17.9667	103.326					17.9667	-25.4961
		18	103.366					18	-25.1758
		18.0333	103.448					18.0333	-26.1346
		18.0667	103.449					18.0667	-25.156
		18.1	103.47					18.1	-24.5127
		18.1333	103.507					18.1333	-24.2798
		18.1667	103.453					18.1667	-23.9714
		18.2	103.475					18.2	-23.8609
		18.2333	103.425					18.2333	-23.5495
		18.2667	103.431					18.2667	-23.4118
		18.3	103.428					18.3	-23.4598
		18.3333	103.418					18.3333	-23.6742
		18.3667	103.441					18.3667	-23.5136
		18.4	103.416					18.4	-23.5188
		18.4333	103.356					18.4333	-23.6231
		18.4667	103.321					18.4667	-23.5032
		18.5	103.309					18.5	-23.4823
		18.5333	103.283					18.5333	-23.319
		18.5667	103.3					18.5667	-23.5426
		18.6	103.277					18.6	-23.7853
		18.6333	103.262					18.6333	-23.9477
		18.6667	103.246					18.6667	-24.2075
		18.7	103.232					18.7	-24.7283
		18.7333	103.278					18.7333	-25.5346
		18.7667	103.316					18.7667	-25.4733
		18.8	103.334					18.8	-25.5465
		18.8333	103.422					18.8333	-26.6965
		18.8667	103.454					18.8667	-25.6518
		18.9	103.433					18.9	-25.5014
		18.9333	103.386					18.9333	-25.167
		18.9667	103.423					18.9667	-24.8212
		19	103.422					19	-24.8166
		19.0333	103.468					19.0333	-24.8102
		19.0667	103.464					19.0667	-24.6716
		19.1	103.451					19.1	-24.5932
		19.1333	103.545					19.1333	-25.0221
		19.1667	103.553					19.1667	-25.5208
		19.2	103.485					19.2	-25.3011
		19.2333	103.498					19.2333	-25.3906
		19.2667	103.48					19.2667	-25.7223
		19.3	103.537					19.3	-25.6869
		19.3333	103.547					19.3333	-25.6466
		19.3667	103.538					19.3667	-25.786
		19.4	103.507					19.4	-25.4996
		19.4333	103.503					19.4333	-25.1969
		19.4667	103.326					19.4667	-24.7431
		19.5	103.463					19.5	-24.6868
		19.5333	103.475					19.5333	-24.2664
		19.5667	103.487					19.5667	-24.4472
		19.6	103.525					19.6	-23.9409
		19.6333	103.51					19.6333	-24.0089
		19.6667	103.485					19.6667	-24.0063
		19.7	103.516					19.7	-24.1406
		19.7333	103.502					19.7333	-24.4101
		19.7667	103.502					19.7667	-24.4754
		19.8	103.525					19.8	-24.8611
		19.8333	103.516					19.8333	-24.8082
		19.8667	103.571					19.8667	-25.4979
		19.9	103.484					19.9	-25.5629
		19.9333	103.505					19.9333	-25.4627
		19.9667	103.488					19.9667	-25.7598
		20	103.433					20	-25.715
		20.0333	103.6					20.0333	-25.6958
		20.0667	103.468					20.0667	-26.046
		20.1	103.372					20.1	-25.6405
		20.1333	103.373					20.1333	-25.5076
		20.1667	103.339					20.1667	-25.5841
		20.2	103.325					20.2	-25.6405
		20.2333	103.358					20.2333	-25.4659
		20.2667	103.366					20.2667	-25.3081
		20.3	103.637					20.3	-25.0597
		20.3333	103.388					20.3333	-24.4628
		20.3667	103.424					20.3667	-24.1033
		20.4	103.491					20.4	-23.8252
		20.4333	103.497					20.4333	-24.1857
		20.4667	103.515					20.4667	-24.1605
		20.5	103.45					20.5	-23.6868
		20.5333	103.509					20.5333	-23.8378
		20.5667	103.463					20.5667	-24.2031
		20.6	103.47					20.6	-24.8567
		20.6333	103.462					20.6333	-25.1835
		20.6667	103.468					20.6667	-25.4561
		20.7	103.481					20.7	-26.1361
		20.7333	103.48					20.7333	-25.7684
		20.7667	103.464					20.7667	-25.5362
		20.8	103.468					20.8	-25.6786
		20.8333	103.404					20.8333	-25.6552
		20.8667	103.334					20.8667	-25.8017
		20.9	103.302					20.9	-25.39
		20.9333	103.333					20.9333	-25.504
		20.9667	103.296					20.9667	-26.1355
		21	103.272					21	-25.634
		21.0333	103.308					21.0333	-26.1595
		21.0667	103.318					21.0667	-25.6129
		21.1	103.286					21.1	-24.9626
		21.1333	103.337					21.1333	-24.4793
		21.1667	103.386					21.1667	-24.2187
		21.2	103.399					21.2	-23.67
		21.2333	103.444					21.2333	-23.8808
		21.2667	103.468					21.2667	-23.3486
		21.3	103.438					21.3	-24.0243
		21.3333	103.409					21.3333	-24.2801
		21.3667	103.398					21.3667	-25.1485
		21.4	103.424					21.4	-25.5236
		21.4333	103.379					21.4333	-25.6752
		21.4667	103.382					21.4667	-26.1677
		21.5	103.315					21.5	-25.4876
		21.5333	103.423					21.5333	-25.6822
		21.5667	103.399					21.5667	-25.0495
		21.6	103.377					21.6	-24.2723
		21.6333	103.361					21.6333	-24.5782
		21.6667	103.37					21.6667	-24.3109
		21.7	103.314					21.7	-24.591
		21.7333	103.193					21.7333	-24.3667
		21.7667	103.32					21.7667	-24.5556
		21.8	103.272					21.8	-24.3018
		21.8333	103.245					21.8333	-24.6286
		21.8667	103.239					21.8667	-24.5839
		21.9	103.28					21.9	-24.7272
		21.9333	103.414					21.9333	-25.2814
		21.9667	103.332					21.9667	-24.8986
		22	103.269					22	-25.6522
		22.0333	103.241					22.0333	-25.6394
		22.0667	103.307					22.0667	-25.4546
		22.1	103.295					22.1	-25.9249
		22.1333	103.322					22.1333	-25.6183
		22.1667	103.351					22.1667	-25.376
		22.2	103.355					22.2	-24.9726
		22.2333	103.369					22.2333	-24.1914
		22.2667	103.405					22.2667	-23.6581
		22.3	103.419					22.3	-23.5838
		22.3333	103.431					22.3333	-23.3016
		22.3667	103.408					22.3667	-23.5057
		22.4	103.34					22.4	-23.6119
		22.4333	103.312					22.4333	-23.8956
		22.4667	103.311					22.4667	-24.0827
		22.5	103.286					22.5	-24.3956
		22.5333	103.371					22.5333	-24.8148
		22.5667	103.333					22.5667	-24.8089
		22.6	103.202					22.6	-24.8126
		22.6333	103.132					22.6333	-24.8095
		22.6667	103.068					22.6667	-24.8937
		22.7	103.078					22.7	-24.9459
		22.7333	103.108					22.7333	-25.082
		22.7667	102.981					22.7667	-25.0295
		22.8	98.273					22.8	-24.8132
		22.8333	88.4229					22.8333	-23.0795
		22.8667	81.6041					22.8667	-20.3442
		22.9	77.6949					22.9	-17.8492
		22.9333	74.8986					22.9333	-16.0982
		22.9667	72.7654					22.9667	-15.6261
		23	71.0786					23	-15.073
		23.0333	69.3016					23.0333	-15.4882
		23.0667	67.027					23.0667	-15.0536
		23.1	64.4656					23.1	-15.5943
		23.1333	61.9885					23.1333	-14.6018
		23.1667	59.7864					23.1667	-14.4366
		23.2	57.8321					23.2	-13.888
		23.2333	56.1889					23.2333	-13.3816
		23.2667	54.702					23.2667	-12.5261
		23.3	53.4234					23.3	-11.862
		23.3333	52.2088					23.3333	-11.2783
		23.3667	51.1028					23.3667	-10.9597
		23.4	50.0468					23.4	-10.2625
		23.4333	49.0545					23.4333	-9.96686
		23.4667	48.0654					23.4667	-9.58151
		23.5	47.139					23.5	-9.96786
		23.5333	46.2182					23.5333	-10.5245
		23.5667	45.3392					23.5667	-10.481
		23.6	44.4897					23.6	-10.2735
		23.6333	43.648					23.6333	-11.0469
		23.6667	42.8399					23.6667	-10.3948
		23.7	42.032					23.7	-9.87909
		23.7333	41.2765					23.7333	-9.94084
		23.7667	40.5181					23.7667	-9.72388
		23.8	39.8119					23.8	-9.60083
		23.8333	39.1409					23.8333	-9.22631
		23.8667	38.4893					23.8667	-8.57665
		23.9	37.9081					23.9	-8.50172
		23.9333	37.2701					23.9333	-8.28286
		23.9667	36.6988					23.9667	-7.95558
		24	36.14					24	-7.74051
		24.0333	35.607					24.0333	-7.56341
		24.0667	35.0946					24.0667	-7.26941
		24.1	34.604					24.1	-7.46102
		24.1333	34.132					24.1333	-7.60518
		24.1667	33.6998					24.1667	-7.56286
		24.2	33.2611					24.2	-8.15255
		24.2333	32.8459					24.2333	-8.29503
		24.2667	32.4553					24.2667	-8.39274
		24.3	32.0812					24.3	-8.70841
		24.3333	31.7183					24.3333	-8.86307
		24.3667	31.3677					24.3667	-8.66096
		24.4	31.0333					24.4	-8.76223
		24.4333	30.7207					24.4333	-9.41625
		24.4667	30.4016					24.4667	-8.1559
		24.5	30.0916					24.5	-7.88601
		24.5333	29.7957					24.5333	-7.54733
		24.5667	29.5208					24.5667	-7.06305
		24.6	29.2743					24.6	-6.83503
		24.6333	29.0006					24.6333	-7.21815
		24.6667	28.7369					24.6667	-7.10426
		24.7	28.4974					24.7	-7.06964
		24.7333	28.2633					24.7333	-7.15897
		24.7667	28.0248					24.7667	-7.10191
		24.8	27.8018					24.8	-7.50367
		24.8333	27.5833					24.8333	-7.32323
		24.8667	27.3775					24.8667	-7.615
		24.9	27.1768					24.9	-7.77401
		24.9333	26.9825					24.9333	-7.71584
		24.9667	26.7955					24.9667	-7.09488
		25	26.62					25	-6.65782
		25.0333	26.4521					25.0333	-6.30776
		25.0667	26.2871					25.0667	-5.40742
		25.1	26.1315					25.1	-5.31541
		25.1333	25.9825					25.1333	-5.40462
		25.1667	25.8362					25.1667	-6.26243
		25.2	25.6944					25.2	-5.37905
		25.2333	25.5745					25.2333	-5.52377
		25.2667	25.4521					25.2667	-5.95859
		25.3	25.3288					25.3	-6.25796
		25.3333	25.2209					25.3333	-6.48385
		25.3667	25.1153					25.3667	-6.54929
		25.4	25.0192					25.4	-6.15701
		25.4333	24.9233					25.4333	-6.19509
		25.4667	24.8361					25.4667	-5.80728
		25.5	24.7533					25.5	-5.6638
		25.5333	24.6694					25.5333	-5.15483
		25.5667	24.5863					25.5667	-4.89477
		25.6	24.504					25.6	-4.77942
		25.6333	24.4324					25.6333	-5.17504
		25.6667	24.3663					25.6667	-5.37202
		25.7	24.2946					25.7	-5.61701
		25.7333	24.2289					25.7333	-6.0449
		25.7667	24.1539					25.7667	-6.44165
		25.8	24.0826					25.8	-6.64666
		25.8333	24.0153					25.8333	-6.86362
		25.8667	23.9517					25.8667	-6.55454
		25.9	23.8894					25.9	-6.20514
		25.9333	23.8288					25.9333	-5.81879
		25.9667	23.7675					25.9667	-5.47207
		26	23.7119					26	-5.03145
		26.0333	23.6521					26.0333	-4.8922
		26.0667	23.586					26.0667	-4.45805
		26.1	23.5334					26.1	-4.33835
		26.1333	23.454					26.1333	-4.43461
		26.1667	23.3938					26.1667	-4.42623
		26.2	23.3358					26.2	-4.49747
		26.2333	23.2793					26.2333	-4.97428
		26.2667	23.2187					26.2667	-5.06573
		26.3	23.1611					26.3	-5.41836
		26.3333	23.106					26.3333	-5.75346
		26.3667	23.0487					26.3667	-5.88232
		26.4	22.9914					26.4	-6.09403
		26.4333	22.9358					26.4333	-6.2641
		26.4667	22.8798					26.4667	-6.21787
		26.5	22.8257					26.5	-6.07315
		26.5333	22.7741					26.5333	-6.06992
		26.5667	22.7126					26.5667	-5.81342
		26.6	22.656					26.6	-5.66793
		26.6333	22.6041					26.6333	-5.44482
		26.6667	22.5452					26.6667	-5.6811
		26.7	22.4955					26.7	-5.50903
		26.7333	22.4504					26.7333	-5.34354
		26.7667	22.4043					26.7667	-5.72253
		26.8	22.3551					26.8	-5.37771
		26.8333	22.314					26.8333	-6.7706
		26.8667	22.2622					26.8667	-5.87897
		26.9	22.2151					26.9	-5.95937
		26.9333	22.1745					26.9333	-5.89003
		26.9667	22.1309					26.9667	-5.23869
		27	22.089					27	-4.70304
		27.0333	22.0402					27.0333	-4.20938
		27.0667	21.9914					27.0667	-3.85485
		27.1	21.9442					27.1	-3.68959
		27.1333	21.8986					27.1333	-3.64302
		27.1667	21.848					27.1667	-3.66535
		27.2	21.8009					27.2	-3.74877
		27.2333	21.7634					27.2333	-3.71359
		27.2667	21.7225					27.2667	-3.67619
		27.3	21.6825					27.3	-3.95367
		27.3333	21.6383					27.3333	-3.78126
		27.3667	21.6006					27.3667	-4.06757
		27.4	21.57					27.4	-3.97321
		27.4333	21.5351					27.4333	-4.40256
		27.4667	21.5012					27.4667	-4.35477
		27.5	21.4636					27.5	-4.44466
		27.5333	21.4204					27.5333	-4.47771
		27.5667	21.3804					27.5667	-4.65268
		27.6	21.3389					27.6	-4.47246
		27.6333	21.2926					27.6333	-4.91152
		27.6667	21.2532					27.6667	-4.31367
		27.7	21.2155					27.7	-3.9473
		27.7333	21.177					27.7333	-4.1665
		27.7667	21.1462					27.7667	-3.6936
		27.8	21.0895					27.8	-3.47575
		27.8333	21.0831					27.8333	-3.52187
		27.8667	21.0509					27.8667	-3.50668
		27.9	21.0221					27.9	-3.51662
		27.9333	20.9911					27.9333	-3.98326
		27.9667	20.9618					27.9667	-3.93848
		28	20.9455					28	-4.49501
		28.0333	20.8927					28.0333	-4.39128
		28.0667	20.8643					28.0667	-4.48396
		28.1	20.8245					28.1	-4.38748
		28.1333	20.8008					28.1333	-4.30139
		28.1667	20.7605					28.1667	-4.10006
		28.2	20.731					28.2	-3.95959
		28.2333	20.7027					28.2333	-4.17153
		28.2667	20.6733					28.2667	-3.38876
		28.3	20.6559					28.3	-3.27129
		28.3333	20.6297					28.3333	-3.1727
		28.3667	20.6054					28.3667	-3.36744
		28.4	20.5766					28.4	-3.5193
		28.4333	20.5524					28.4333	-3.93111
		28.4667	20.519					28.4667	-3.98337
		28.5	20.4945					28.5	-4.53946
		28.5333	20.4598					28.5333	-4.65637
		28.5667	20.429					28.5667	-4.78534
		28.6	20.4149					28.6	-4.53477
		28.6333	20.3789					28.6333	-4.80555
		28.6667	20.3498					28.6667	-4.63783
		28.7	20.3247					28.7	-4.21407
		28.7333	20.2969					28.7333	-4.05539
		28.7667	20.2659					28.7667	-3.55983
		28.8	20.2407					28.8	-3.15896
		28.8333	20.2079					28.8333	-3.07287
		28.8667	20.1702					28.8667	-2.93106
		28.9	20.1369					28.9	-3.32958
		28.9333	20.1136					28.9333	-3.61633
		28.9667	20.0934					28.9667	-3.99565
		29	20.0683					29	-4.35934
		29.0333	20.0419					29.0333	-4.68864
		29.0667	20.0197					29.0667	-4.97963
		29.1	19.9978					29.1	-5.03234
		29.1333	19.9759					29.1333	-4.93642
		29.1667	19.9558					29.1667	-4.75564
		29.2	19.9335					29.2	-4.07404
		29.2333	19.9147					29.2333	-4.06891
		29.2667	19.8952					29.2667	-3.99834
		29.3	19.8734					29.3	-3.27409
		29.3333	19.8529					29.3333	-3.38765
		29.3667	19.8349					29.3667	-3.27956
		29.4	19.8173					29.4	-3.2445
		29.4333	19.7941					29.4333	-3.20206
		29.4667	19.7694					29.4667	-3.20832
		29.5	19.7455					29.5	-3.26013
		29.5333	19.7227					29.5333	-3.38876
		29.5667	19.6948					29.5667	-3.5729
		29.6	19.6727					29.6	-3.5519
		29.6333	19.6548					29.6333	-4.29145
		29.6667	19.6366					29.6667	-4.50987
		29.7	19.6212					29.7	-4.73788
		29.7333	19.6041					29.7333	-5.0415
		29.7667	19.5849					29.7667	-4.72728
		29.8	19.5607					29.8	-4.19643
		29.8333	19.5379					29.8333	-3.74006
		29.8667	19.5229					29.8667	-3.28503
		29.9	19.498					29.9	-3.01469
		29.9333	19.4832					29.9333	-2.84228
		29.9667	19.4723					29.9667	-3.93446
		30	19.4527					30	-2.89856
		30.0333	19.4294					30.0333	-3.14992
		30.0667	19.4062					30.0667	-3.11898
		30.1	19.382					30.1	-3.44102
		30.1333	19.3611					30.1333	-3.92665
		30.1667	19.3397					30.1667	-4.16003
		30.2	19.3399					30.2	-4.23171
		30.2333	19.2986					30.2333	-4.34617
		30.2667	19.2755					30.2667	-4.21965
		30.3	19.2535					30.3	-3.54599
		30.3333	19.2326					30.3333	-3.81576
		30.3667	19.2068					30.3667	-3.35527
		30.4	19.1872					30.4	-3.01693
		30.4333	19.1657					30.4333	-2.76032
		30.4667	19.1482					30.4667	-2.95004
		30.5	19.1374					30.5	-3.03256
		30.5333	19.1315					30.5333	-3.31574
		30.5667	19.1148					30.5667	-3.67797
		30.6	19.0899					30.6	-4.10296
		30.6333	19.0817					30.6333	-4.36292
		30.6667	19.0689					30.6667	-4.55676
		30.7	19.0603					30.7	-4.70137
		30.7333	19.0371					30.7333	-4.86049
		30.7667	19.0208					30.7667	-4.60824
		30.8	19.0045					30.8	-4.21318
		30.8333	18.9861					30.8333	-3.50668
		30.8667	18.9676					30.8667	-3.638
		30.9	18.952					30.9	-3.00297
		30.9333	18.9386					30.9333	-2.95931
		30.9667	18.9231					30.9667	-2.81314
		31	18.901					31	-2.8377
		31.0333	18.8829					31.0333	-2.68339
		31.0667	18.8733					31.0667	-3.12892
		31.1	18.8559					31.1	-3.39781
		31.1333	18.835					31.1333	-3.72856
		31.1667	18.8179					31.1667	-4.07862
		31.2	18.801					31.2	-4.38882
		31.2333	18.7863					31.2333	-4.68641
		31.2667	18.7711					31.2667	-4.7476
		31.3	18.7528					31.3	-4.72672
		31.3333	18.7323					31.3333	-4.90694
		31.3667	18.7229					31.3667	-4.85234
		31.4	18.707					31.4	-4.82755
		31.4333	18.6846					31.4333	-4.78165
		31.4667	18.6663					31.4667	-4.90504
		31.5	18.6482					31.5	-4.53521
		31.5333	18.64					31.5333	-4.23853
		31.5667	18.6307					31.5667	-3.8592
		31.6	18.6151					31.6	-3.80304
		31.6333	18.5992					31.6333	-3.16332
		31.6667	18.5829					31.6667	-3.00621
		31.7	18.5768					31.7	-2.63559
		31.7333	18.5556					31.7333	-2.48396
		31.7667	18.5375					31.7667	-2.88784
		31.8	18.5285					31.8	-3.20017
		31.8333	18.5128					31.8333	-3.63889
		31.8667	18.5024					31.8667	-4.04925
		31.9	18.4875					31.9	-4.43494
		31.9333	18.4802					31.9333	-4.67524
		31.9667	18.4621					31.9667	-4.59105
		32	18.4532					32	-4.74715
		32.0333	18.4404					32.0333	-4.83592
		32.0667	18.4279					32.0667	-4.74883
		32.1	18.413					32.1	-4.78299
		32.1333	18.4016					32.1333	-4.6844
		32.1667	18.3897					32.1667	-4.42165
		32.2	18.3838					32.2	-4.35064
		32.2333	18.3639					32.2333	-4.19375
		32.2667	18.355					32.2667	-3.91916
		32.3	18.3466					32.3	-3.78316
		32.3333	18.3315					32.3333	-3.82537
		32.3667	18.3176					32.3667	-3.87584
		32.4	18.3084					32.4	-4.30943
		32.4333	18.2891					32.4333	-4.39385
		32.4667	18.2828					32.4667	-4.72895
		32.5	18.2693					32.5	-4.45336
		32.5333	18.2575					32.5333	-4.57017
		32.5667	18.2487					32.5667	-4.09995
		32.6	18.2186					32.6	-3.6323
		32.6333	18.2321					32.6333	-3.24014
		32.6667	18.2105					32.6667	-2.86986
		32.7	18.1946					32.7	-2.69076
		32.7333	18.1831					32.7333	-2.83179
		32.7667	18.1728					32.7667	-2.79237
		32.8	18.1656					32.8	-3.01882
		32.8333	18.1544					32.8333	-3.41032
		32.8667	18.1443					32.8667	-3.76764
		32.9	18.1383					32.9	-3.9578
		32.9333	18.1261					32.9333	-4.1684
		32.9667	18.1182					32.9667	-4.4154
		33	18.108					33	-4.59306
		33.0333	18.1					33.0333	-4.59484
		33.0667	18.0895					33.0667	-4.35733
		33.1	18.0843					33.1	-4.52382
		33.1333	18.0788					33.1333	-4.4164
		33.1667	18.0674					33.1667	-3.82403
		33.2	18.059					33.2	-4.36359
		33.2333	18.0513					33.2333	-3.84815
		33.2667	18.05					33.2667	-3.79846
		33.3	18.0492					33.3	-3.43834
		33.3333	18.0491					33.3333	-3.37682
		33.3667	18.0451					33.3667	-2.69556
		33.4	18.0576					33.4	-2.5772
		33.4333	18.0381					33.4333	-2.53554
		33.4667	18.036					33.4667	-2.71175
		33.5	18.032					33.5	-2.80823
		33.5333	18.0291					33.5333	-3.0416
		33.5667	18.036					33.5667	-3.28927
		33.6	18.0242					33.6	-3.64369
		33.6333	18.031					33.6333	-3.97712
		33.6667	18.0296					33.6667	-3.94786
		33.7	18.0377					33.7	-4.05908
		33.7333	18.0384					33.7333	-3.98069
		33.7667	18.0449					33.7667	-3.91894
		33.8	18.0463					33.8	-3.43745
		33.8333	18.0511					33.8333	-3.33595
		33.8667	18.0519					33.8667	-2.89354
		33.9	18.055					33.9	-2.83491
		33.9333	18.0625					33.9333	-2.64866
		33.9667	18.0723					33.9667	-2.81403
		34	18.078					34	-2.98845
		34.0333	18.08					34.0333	-3.593
		34.0667	18.0883					34.0667	-3.57133
		34.1	18.0915					34.1	-3.92877
		34.1333	18.0933					34.1333	-4.15478
		34.1667	18.0978					34.1667	-4.64018
		34.2	18.1005					34.2	-4.68149
		34.2333	18.1014					34.2333	-4.67859
		34.2667	18.1059					34.2667	-4.56949
		34.3	18.1027					34.3	-4.54839
		34.3333	18.1062					34.3333	-3.7175
		34.3667	18.1104					34.3667	-3.84
		34.4	18.1205					34.4	-3.46157
		34.4333	18.1277					34.4333	-3.09777
		34.4667	18.1377					34.4667	-2.82888
		34.5	18.1465					34.5	-2.67836
		34.5333	18.1444					34.5333	-2.71465
		34.5667	18.1465					34.5667	-2.73107
		34.6	18.1473					34.6	-2.62823
		34.6333	18.1439					34.6333	-2.55028
		34.6667	18.1432					34.6667	-2.64832
		34.7	18.1491					34.7	-2.5035
		34.7333	18.1565					34.7333	-2.56837
		34.7667	18.1603					34.7667	-3.61712
		34.8	18.1659					34.8	-2.67691
		34.8333	18.1629					34.8333	-2.76926
		34.8667	18.1602					34.8667	-2.2891
		34.9	18.1575					34.9	-2.88058
		34.9333	18.1532					34.9333	-3.49663
		34.9667	18.1494					34.9667	-4.0114
		35	18.1664					35	-4.41551
		35.0333	18.1512					35.0333	-4.82576
		35.0667	18.1512					35.0667	-4.90214
		35.1	18.1486					35.1	-4.53722
		35.1333	18.1455					35.1333	-4.59484
		35.1667	18.143					35.1667	-4.21161
		35.2	18.1369					35.2	-4.02457
		35.2333	18.1306					35.2333	-3.85753
		35.2667	18.1239					35.2667	-3.77802
		35.3	18.1177					35.3	-3.63442
		35.3333	18.1104					35.3333	-3.70354
		35.3667	18.1008					35.3667	-3.46112
		35.4	18.0988					35.4	-3.32925
		35.4333	18.0983					35.4333	-3.19693
		35.4667	18.0997					35.4667	-3.21781
		35.5	18.0949					35.5	-3.28581
		35.5333	18.0969					35.5333	-3.43108
		35.5667	18.094					35.5667	-3.78394
		35.6	18.089					35.6	-3.62839
		35.6333	18.0868					35.6333	-3.73883
		35.6667	18.0786					35.6667	-4.11312
		35.7	18.0776					35.7	-4.28129
		35.7333	18.0751					35.7333	-4.50596
		35.7667	18.0724					35.7667	-4.76881
		35.8	18.0661					35.8	-4.82319
		35.8333	18.0591					35.8333	-4.66284
		35.8667	18.0519					35.8667	-4.43181
		35.9	18.0509					35.9	-4.07103
		35.9333	18.0472					35.9333	-3.93536
		35.9667	18.0511					35.9667	-3.52421
		36	18.0515					36	-3.4025
		36.0333	18.0477					36.0333	-3.10815
		36.0667	18.0444					36.0667	-3.01536
		36.1	18.0454					36.1	-3.16242
		36.1333	18.0464					36.1333	-3.23031
		36.1667	18.0454					36.1667	-3.05444
		36.2	18.0414					36.2	-3.49339
		36.2333	18.0383					36.2333	-3.69461
		36.2667	18.036					36.2667	-3.93848
		36.3	18.0319					36.3	-4.44242
		36.3333	18.026					36.3333	-4.58613
		36.3667	18.0222					36.3667	-3.61734
		36.4	18.0083					36.4	-4.61126
		36.4333	18.004					36.4333	-4.27917
		36.4667	18.0055					36.4667	-4.01944
		36.5	18.0066					36.5	-3.39479
		36.5333	18.0092					36.5333	-3.12825
		36.5667	18.012					36.5667	-2.6826
		36.6	18.0349					36.6	-2.41651
		36.6333	18.0208					36.6333	-2.52248
		36.6667	18.0214					36.6667	-2.58054
		36.7	18.0214					36.7	-2.56681
		36.7333	18.0151					36.7333	-2.87824
		36.7667	18.0033					36.7667	-2.74469
		36.8	17.9962					36.8	-2.92123
		36.8333	17.9881					36.8333	-2.93485
		36.8667	17.982					36.8667	-2.78701
		36.9	17.979					36.9	-2.69076
		36.9333	17.9773					36.9333	-2.65201
		36.9667	17.974					36.9667	-2.70672
		37	17.9729					37	-2.88416
		37.0333	17.9628					37.0333	-3.20474
		37.0667	17.9575					37.0667	-3.46056
		37.1	17.9499					37.1	-3.99878
		37.1333	17.9441					37.1333	-4.15165
		37.1667	17.9405					37.1667	-3.63375
		37.2	17.9403					37.2	-4.78545
		37.2333	17.9391					37.2333	-4.80131
		37.2667	17.938					37.2667	-4.65536
		37.3	17.9367					37.3	-4.54493
		37.3333	17.9367					37.3333	-4.13568
		37.3667	17.9304					37.3667	-4.02726
		37.4	17.925					37.4	-4.04903
		37.4333	17.9202					37.4333	-3.61734
		37.4667	17.9148					37.4667	-3.36219
		37.5	17.8985					37.5	-3.25443
		37.5333	17.9019					37.5333	-3.11742
		37.5667	17.8942					37.5667	-2.84764
		37.6	17.8888					37.6	-2.93675
		37.6333	17.8794					37.6333	-2.74748
		37.6667	17.8661					37.6667	-2.76099
		37.7	17.8531					37.7	-2.74782
		37.7333	17.8419					37.7333	-2.7869
		37.7667	17.8317					37.7667	-2.66641
		37.8	17.8238					37.8	-2.69277
		37.8333	17.8124					37.8333	-2.7189
		37.8667	17.8108					37.8667	-2.51087
		37.9	17.7935					37.9	-2.60198
		37.9333	17.7849					37.9333	-2.59484
		37.9667	17.7765					37.9667	-3.62114
		38	17.7626					38	-2.62834
		38.0333	17.7502					38.0333	-2.78266
		38.0667	17.7373					38.0667	-2.64743
		38.1	17.7269					38.1	-2.64643
		38.1333	17.7136					38.1333	-2.66172
		38.1667	17.7032					38.1667	-2.62052
		38.2	17.6966					38.2	-2.7477
		38.2333	17.6788					38.2333	-2.8118
		38.2667	17.6688					38.2667	-2.78064
		38.3	17.6528					38.3	-2.60679
		38.3333	17.6377					38.3333	-2.86093
		38.3667	17.6218					38.3667	-3.07454
		38.4	17.6005					38.4	-2.95618
		38.4333	17.5877					38.4333	-2.88416
		38.4667	17.573					38.4667	-3.18531
		38.5	17.5581					38.5	-3.37246
		38.5333	17.5427					38.5333	-3.45398
		38.5667	17.5286					38.5667	-3.18498
		38.6	17.518					38.6	-3.05634
		38.6333	17.504					38.6333	-3.08705
		38.6667	17.4921					38.6667	-3.06371
		38.7	17.4831					38.7	-2.85144
		38.7333	17.4697					38.7333	-2.89879
		38.7667	17.4579					38.7667	-3.38765
		38.8	17.4446					38.8	-2.68551
		38.8333	17.43					38.8333	-2.471
		38.8667	17.4203					38.8667	-2.74581
		38.9	17.4094					38.9	-2.50964
		38.9333	17.3977					38.9333	-2.73665
		38.9667	17.387					38.9667	-2.69076
		39	17.395					39	-2.52739
		39.0333	17.3629					39.0333	-2.71733
		39.0667	17.3452					39.0667	-2.79148
		39.1	17.3278					39.1	-2.92939
		39.1333	17.3141					39.1333	-2.96199
		39.1667	17.3018					39.1667	-2.82442
		39.2	17.2956					39.2	-3.09163
		39.2333	17.2852					39.2333	-3.24484
		39.2667	17.2739					39.2667	-4.03921
		39.3	17.2559					39.3	-4.05183
		39.3333	17.2371					39.3333	-4.46052
		39.3667	17.2196					39.3667	-4.87602
		39.4	17.2079					39.4	-5.09476
		39.4333	17.1995					39.4333	-4.98679
		39.4667	17.19					39.4667	-4.9994
		39.5	17.1782					39.5	-4.49524
		39.5333	17.1693					39.5333	-4.1684
		39.5667	17.1565					39.5667	-3.65866
		39.6	17.1476					39.6	-3.33182
		39.6333	17.1401					39.6333	-3.09789
		39.6667	17.1313					39.6667	-2.99091
		39.7	17.1256					39.7	-2.9085
		39.7333	17.1195					39.7333	-3.14266
		39.7667	17.1124					39.7667	-2.99471
		39.8	17.1266					39.8	-3.27577
		39.8333	17.111					39.8333	-4.48218
		39.8667	17.1006					39.8667	-3.88366
		39.9	17.0801					39.9	-4.05283
		39.9333	17.0671					39.9333	-4.16896
		39.9667	17.0577					39.9667	-4.37308
		40	17.0491					40	-4.55398
		40.0333	17.0431					40.0333	-4.67
		40.0667	17.0355					40.0667	-4.81739
		40.1	17.021					40.1	-5.01526
		40.1333	17.016					40.1333	-4.97852
		40.1667	16.995					40.1667	-5.02386
		40.2	16.9887					40.2	-4.97428
		40.2333	16.9729					40.2333	-5.02263
		40.2667	16.964					40.2667	-4.81549
		40.3	16.9622					40.3	-4.58815
		40.3333	16.9534					40.3333	-4.24579
		40.3667	16.9463					40.3667	-3.72398
		40.4	16.9431					40.4	-3.30067
		40.4333	16.939					40.4333	-2.93039
		40.4667	16.9318					40.4667	-2.7524
		40.5	16.923					40.5	-2.79293
		40.5333	16.9117					40.5333	-2.98901
		40.5667	16.9025					40.5667	-3.38028
		40.6	16.8928					40.6	-4.02849
		40.6333	16.8851					40.6333	-3.34712
		40.6667	16.8752					40.6667	-4.68809
		40.7	16.8715					40.7	-5.02285
		40.7333	16.8675					40.7333	-5.06864
		40.7667	16.8619					40.7667	-4.84732
		40.8	16.85					40.8	-4.49714
		40.8333	16.8515					40.8333	-4.49435
		40.8667	16.8453					40.8667	-4.28721
		40.9	16.8402					40.9	-4.03329
		40.9333	16.8344					40.9333	-3.8381
		40.9667	16.8266					40.9667	-3.61388
		41	16.8241					41	-3.40496
		41.0333	16.8196					41.0333	-3.16779
		41.0667	16.8126					41.0667	-2.97751
		41.1	16.8076					41.1	-2.81337
		41.1333	16.801					41.1333	-2.71242
		41.1667	16.7958					41.1667	-2.67144
		41.2	16.7887					41.2	-2.6978
		41.2333	16.7813					41.2333	-2.58546
		41.2667	16.7786					41.2667	-2.78054
		41.3	16.773					41.3	-2.85156
		41.3333	16.7648					41.3333	-3.07499
		41.3667	16.7557					41.3667	-3.29765
		41.4	16.7512					41.4	-3.37537
		41.4333	16.7424					41.4333	-3.06037
		41.4667	16.7347					41.4667	-3.82973
		41.5	16.7278					41.5	-4.04825
		41.5333	16.7233					41.5333	-4.17957
		41.5667	16.7165					41.5667	-4.08868
		41.6	16.7075					41.6	-4.1818
		41.6333	16.6992					41.6333	-4.38414
		41.6667	16.6921					41.6667	-4.42289
		41.7	16.685					41.7	-4.32987
		41.7333	16.6796					41.7333	-4.64912
		41.7667	16.6791					41.7667	-4.6509
		41.8	16.6752					41.8	-4.36594
		41.8333	16.6748					41.8333	-4.94379
		41.8667	16.6712					41.8667	-4.71221
		41.9	16.6667					41.9	-4.63851
		41.9333	16.6589					41.9333	-4.1722
		41.9667	16.6553					41.9667	-3.83587
		42	16.6523					42	-3.42618
		42.0333	16.6465					42.0333	-3.08158
		42.0667	16.6475					42.0667	-2.67267
		42.1	16.6428					42.1	-2.49814
		42.1333	16.6376					42.1333	-2.49289
		42.1667	16.6331					42.1667	-2.45147
		42.2	16.6259					42.2	-2.7419
		42.2333	16.6207					42.2333	-2.9487
		42.2667	16.612					42.2667	-3.17103
		42.3	16.6103					42.3	-3.77311
		42.3333	16.6079					42.3333	-4.0659
		42.3667	16.6025					42.3667	-4.13557
		42.4	16.598					42.4	-4.6451
		42.4333	16.5932					42.4333	-4.8136
		42.4667	16.5891					42.4667	-4.53801
		42.5	16.5802					42.5	-4.92392
		42.5333	16.5742					42.5333	-4.37643
		42.5667	16.5707					42.5667	-4.24757
		42.6	16.5677					42.6	-4.41764
		42.6333	16.565					42.6333	-3.94385
		42.6667	16.5625					42.6667	-3.7806
		42.7	16.558					42.7	-3.48056
		42.7333	16.5526					42.7333	-3.56397
		42.7667	16.545					42.7667	-3.31775
		42.8	16.54					42.8	-3.5375
		42.8333	16.5351					42.8333	-3.50311
		42.8667	16.5292					42.8667	-3.53806
		42.9	16.5283					42.9	-4.15433
		42.9333	16.525					42.9333	-3.84145
		42.9667	16.5197					42.9667	-3.57223
		43	16.5153					43	-4.1349
		43.0333	16.5079					43.0333	-4.30519
		43.0667	16.4996					43.0667	-4.15411
		43.1	16.4932					43.1	-3.92978
		43.1333	16.49					43.1333	-3.9549
		43.1667	16.487					43.1667	-4.28565
		43.2	16.4789					43.2	-4.4508
		43.2333	16.4768					43.2333	-4.29403
		43.2667	16.4695					43.2667	-4.47838
		43.3	16.4625					43.3	-4.33065
		43.3333	16.4537					43.3333	-4.50328
		43.3667	16.4512					43.3667	-4.63661
		43.4	16.4476					43.4	-4.4661
		43.4333	16.4424					43.4333	-4.57374
		43.4667	16.4401					43.4667	-4.59373
		43.5	16.4347					43.5	-4.37152
		43.5333	16.4299					43.5333	-4.43785
		43.5667	16.4226					43.5667	-4.37945
		43.6	16.4199					43.6	-4.4326
		43.6333	16.4165					43.6333	-4.5848
		43.6667	16.4131					43.6667	-4.37409
		43.7	16.4092					43.7	-3.66201
		43.7333	16.4018					43.7333	-3.63677
		43.7667	16.3932					43.7667	-3.42372
		43.8	16.3863					43.8	-3.12312
		43.8333	16.3685					43.8333	-3.16098
		43.8667	16.3725					43.8667	-2.91453
		43.9	16.3643					43.9	-2.75273
		43.9333	16.3588					43.9333	-2.52662
		43.9667	16.352					43.9667	-2.76948
		44	16.3451					44	-2.66597
		44.0333	16.3319					44.0333	-2.65514
		44.0667	16.3412					44.0667	-3.33763
		44.1	16.3407					44.1	-3.638
		44.1333	16.34					44.1333	-4.01766
		44.1667	16.3344					44.1667	-4.75118
		44.2	16.3326					44.2	-4.63482
		44.2333	16.3339					44.2333	-4.41272
		44.2667	16.3303					44.2667	-4.19118
		44.3	16.3317					44.3	-3.78785
		44.3333	16.326					44.3333	-3.41066
		44.3667	16.3238					44.3667	-3.19235
		44.4	16.3172					44.4	-2.71879
		44.4333	16.3092					44.4333	-3.15238
		44.4667	16.3011					44.4667	-2.48843
		44.5	16.2939					44.5	-2.38112
		44.5333	16.2895					44.5333	-2.55933
		44.5667	16.2874					44.5667	-2.56246
		44.6	16.2822					44.6	-2.52583
		44.6333	16.2799					44.6333	-2.97405
		44.6667	16.2767					44.6667	-2.48619
		44.7	16.2727					44.7	-2.3264
		44.7333	16.2704					44.7333	-2.43963
		44.7667	16.2691					44.7667	-2.13043
		44.8	16.2627					44.8	-2.21608
		44.8333	16.258					44.8333	-2.37219
		44.8667	16.2523					44.8667	-2.27124
		44.9	16.245					44.9	-2.42433
		44.9333	16.2514					44.9333	-2.47067
		44.9667	16.2382					44.9667	-3.10369
		45	16.2376					45	-3.12781
		45.0333	16.2387					45.0333	-3.4551
		45.0667	16.2336					45.0667	-3.71851
		45.1	16.232					45.1	-4.26086
		45.1333	16.2341					45.1333	-4.10129
		45.1667	16.228					45.1667	-4.1291
		45.2	16.2199					45.2	-4.01252
		45.2333	16.2138					45.2333	-3.89516
		45.2667	16.2103					45.2667	-3.84659
		45.3	16.2063					45.3	-3.53617
		45.3333	16.2013					45.3333	-3.13138
		45.3667	16.1973					45.3667	-2.4604
		45.4	16.2038					45.4	-2.08599
		45.4333	16.1883					45.4333	-3.14177
		45.4667	16.1842					45.4667	-1.90599
		45.5	16.183					45.5	-1.96439
		45.5333	16.1823					45.5333	-2.77373
		45.5667	16.1795					45.5667	-3.62572
		45.6	16.172					45.6	-3.74743
		45.6333	16.1651					45.6333	-4.39553
		45.6667	16.1603					45.6667	-4.27973
		45.7	16.1606					45.7	-4.40379
		45.7333	16.1638					45.7333	-3.92475
		45.7667	16.1645					45.7667	-3.503
		45.8	16.1609					45.8	-3.38118
		45.8333	16.1579					45.8333	-2.74045
		45.8667	16.1482					45.8667	-2.58301
		45.9	16.1423					45.9	-2.25717
		45.9333	16.1404					45.9333	-2.15288
		45.9667	16.1341					45.9667	-2.02748
		46	16.1323					46	-1.93904
		46.0333	16.1288					46.0333	-1.98572
		46.0667	16.1254					46.0667	-1.95546
		46.1	16.12					46.1	-2.06857
		46.1333	16.1133					46.1333	-2.05171
		46.1667	16.1087					46.1667	-2.01888
		46.2	16.1035					46.2	-2.46609
		46.2333	16.0967					46.2333	-3.00532
		46.2667	16.0908					46.2667	-2.36604
		46.3	16.0855					46.3	-2.27872
		46.3333	16.0826					46.3333	-2.67636
		46.3667	16.0874					46.3667	-2.9391
		46.4	16.0756					46.4	-2.68339
		46.4333	16.0709					46.4333	-2.9037
		46.4667	16.0678					46.4667	-3.35393
		46.5	16.0638					46.5	-3.65754
		46.5333	16.0614					46.5333	-3.50802
		46.5667	16.0605					46.5667	-4.26946
		46.6	16.0626					46.6	-4.23205
		46.6333	16.0639					46.6333	-4.21642
		46.6667	16.0639					46.6667	-4.19308
		46.7	16.0638					46.7	-4.27627
		46.7333	16.0616					46.7333	-3.95233
		46.7667	16.0607					46.7667	-3.83263
		46.8	16.0542					46.8	-3.58284
		46.8333	16.052					46.8333	-3.62873
		46.8667	16.0514					46.8667	-3.46057
		46.9	16.0472					46.9	-3.33495
		46.9333	16.047					46.9333	-2.9764
		46.9667	16.0471					46.9667	-2.78221
		47	16.0472					47	-3.07511
		47.0333	16.0366					47.0333	-2.43126
		47.0667	16.0301					47.0667	-3.62851
		47.1	16.0247					47.1	-3.91214
		47.1333	16.0223					47.1333	-4.46096
		47.1667	16.0186					47.1667	-4.41976
		47.2	16.0175					47.2	-3.97556
		47.2333	16.0114					47.2333	-3.37783
		47.2667	16.0049					47.2667	-3.17002
		47.3	16.0005					47.3	-2.62041
		47.3333	16.0048					47.3333	-2.12206
		47.3667	15.9956					47.3667	-3.68356
		47.4	15.9914					47.4	-10.594
		47.4333	15.9885					47.4333	-11.9978
		47.4667	15.9885					47.4667	-12.4457
		47.5	15.9891					47.5	-13.4116
		47.5333	15.9832					47.5333	-14.6845
		47.5667	15.9814					47.5667	-15.9786
		47.6	15.981					47.6	-18.1271
		47.6333	15.9761					47.6333	-19.6875
		47.6667	15.9738					47.6667	-21.2061
		47.7	15.9726					47.7	-22.263
		47.7333	15.9702					47.7333	-23.3727
		47.7667	15.9655					47.7667	-24.606
		47.8	15.962					47.8	-25.8556
		47.8333	15.9597					47.8333	-28.3633
		47.8667	15.9582					47.8667	-28.9626
		47.9	15.9582					47.9	-29.7722
		47.9333	15.9585					47.9333	-31.0842
		47.9667	15.9564					47.9667	-32.5751
		48	15.9539					48	-33.7851
		48.0333	15.951					48.0333	-35.0808
		48.0667	15.9463					48.0667	-36.3798
		48.1	15.9382					48.1	-37.9379
		48.1333	15.9344					48.1333	-38.8861
		48.1667	15.9292					48.1667	-40.182
		48.2	15.9231					48.2	-41.4847
		48.2333	15.9184					48.2333	-42.8022
		48.2667	15.9182					48.2667	-44.1082
		48.3	15.9213					48.3	-45.1305
		48.3333	15.9171					48.3333	-46.0273
		48.3667	15.9129					48.3667	-46.9697
		48.4	15.9132					48.4	-47.6666
		48.4333	15.9122					48.4333	-48.4452
		48.4667	15.9089					48.4667	-48.9246
		48.5	15.9019					48.5	-49.3982
		48.5333	15.8984					48.5333	-49.7573
		48.5667	15.8964					48.5667	-50.2652
		48.6	15.9115					48.6	-50.8
		48.6333	15.8947					48.6333	-50.5857
		48.6667	15.8978					48.6667	-51.5675
		48.7	15.8984					48.7	-52.4388
		48.7333	15.8973					48.7333	-53.3614
		48.7667	15.8913					48.7667	-54.508
		48.8	15.8871					48.8	-54.9113
		48.8333	15.8831					48.8333	-55.6911
		48.8667	15.8795					48.8667	-55.6054
		48.9	15.8752					48.9	-55.2536
		48.9333	15.8732					48.9333	-55.7362
		48.9667	15.8682					48.9667	-55.2508
		49	15.8649					49	-55.1962
		49.0333	15.862					49.0333	-55.4247
		49.0667	15.8586					49.0667	-55.5605
		49.1	15.8599					49.1	-56.4883
		49.1333	15.8565					49.1333	-57.2104
		49.1667	15.8541					49.1667	-58.0105
		49.2	15.8481					49.2	-58.8517
		49.2333	15.843					49.2333	-59.395
		49.2667	15.8365					49.2667	-60.2903
		49.3	15.8338					49.3	-60.6226
		49.3333	15.8307					49.3333	-60.6036
		49.3667	15.8265					49.3667	-60.5845
		49.4	15.8113					49.4	-60.7099
		49.4333	15.8199					49.4333	-60.6517
		49.4667	15.8137					49.4667	-59.7787
		49.5	15.8123					49.5	-59.4134
		49.5333	15.8089					49.5333	-59.7622
		49.5667	15.8053					49.5667	-59.7938
		49.6	15.7999					49.6	-60.0748
		49.6333	15.7973					49.6333	-60.4456
		49.6667	15.7933					49.6667	-60.6762
		49.7	15.7897					49.7	-61.5418
		49.7333	15.7852					49.7333	-61.7207
		49.7667	15.782					49.7667	-62.1318
		49.8	15.7781					49.8	-62.8284
		49.8333	15.7752					49.8333	-63.2117
		49.8667	15.7704					49.8667	-63.6656
		49.9	15.767					49.9	-63.8753
		49.9333	15.759					49.9333	-63.58
		49.9667	15.7608					49.9667	-63.5114
		50	15.7485					50	-63.3281
		50.0333	15.7475					50.0333	-63.1277
		50.0667	15.746					50.0667	-63.1528
		50.1	15.7453					50.1	-63.0713
		50.1333	15.7421					50.1333	-63.2458
		50.1667	15.7374					50.1667	-63.3684
		50.2	15.7335					50.2	-63.4114
		50.2333	15.7291					50.2333	-64.1927
		50.2667	15.7265					50.2667	-63.49
		50.3	15.7245					50.3	-63.6692
		50.3333	15.7241					50.3333	-63.9327
		50.3667	15.7123					50.3667	-64.3637
		50.4	15.7123					50.4	-64.6972
		50.4333	15.7044					50.4333	-65.5772
		50.4667	15.7015					50.4667	-66.0769
		50.5	15.6998					50.5	-66.7301
		50.5333	15.6977					50.5333	-66.9257
		50.5667	15.6938					50.5667	-66.9818
		50.6	15.6986					50.6	-66.3391
		50.6333	15.6934					50.6333	-66.0031
		50.6667	15.6856					50.6667	-65.3848
		50.7	15.6747					50.7	-64.861
		50.7333	15.6663					50.7333	-64.7223
		50.7667	15.6599					50.7667	-64.3305
		50.8	15.6545					50.8	-64.6428
		50.8333	15.6494					50.8333	-64.8971
		50.8667	15.6456					50.8667	-65.2567
		50.9	15.6427					50.9	-66.2451
		50.9333	15.6435					50.9333	-66.9259
		50.9667	15.64					50.9667	-67.0914
		51	15.6339					51	-67.4767
		51.0333	15.6335					51.0333	-66.4667
		51.0667	15.6292					51.0667	-67.2683
		51.1	15.6272					51.1	-66.8966
		51.1333	15.6274					51.1333	-66.5289
		51.1667	15.6265					51.1667	-66.3887
		51.2	15.6317					51.2	-66.1342
		51.2333	15.6288					51.2333	-65.7686
		51.2667	15.6272					51.2667	-65.7394
		51.3	15.6233					51.3	-66.1541
		51.3333	15.6177					51.3333	-65.4774
		51.3667	15.6179					51.3667	-65.6759
		51.4	15.6204					51.4	-65.6658
		51.4333	15.622					51.4333	-65.6806
		51.4667	15.6219					51.4667	-65.7333
		51.5	15.624					51.5	-65.7724
		51.5333	15.6367					51.5333	-65.9874
		51.5667	15.6348					51.5667	-66.3034
		51.6	15.6461					51.6	-66.2661
		51.6333	15.6434					51.6333	-66.2002
		51.6667	15.6495					51.6667	-66.4445
		51.7	15.6591					51.7	-66.4884
		51.7333	15.6676					51.7333	-66.8759
		51.7667	15.6773					51.7667	-66.7254
		51.8	15.7008					51.8	-66.8465
		51.8333	15.6975					51.8333	-67.0167
		51.8667	15.707					51.8667	-67.0556
		51.9	15.7177					51.9	-67.3493
		51.9333	15.7256					51.9333	-67.4323
		51.9667	15.7314					51.9667	-67.6038
		52	15.7376					52	-67.602
		52.0333	15.7517					52.0333	-67.5448
		52.0667	15.7645					52.0667	-67.1779
		52.1	15.7774					52.1	-67.0297
		52.1333	15.7938					52.1333	-66.6499
		52.1667	15.8094					52.1667	-66.9556
		52.2	15.8212					52.2	-66.8837
		52.2333	15.837					52.2333	-66.7139
		52.2667	15.8507					52.2667	-66.7892
		52.3	15.8672					52.3	-66.675
		52.3333	15.8831					52.3333	-66.6212
		52.3667	15.8969					52.3667	-66.4269
		52.4	15.9093					52.4	-67.0113
		52.4333	15.9214					52.4333	-66.4231
		52.4667	15.9355					52.4667	-66.5914
		52.5	15.9493					52.5	-66.363
		52.5333	15.9636					52.5333	-66.3657
		52.5667	15.9743					52.5667	-66.277
		52.6	15.9848					52.6	-65.9198
		52.6333	15.9917					52.6333	-65.4547
		52.6667	16.0016					52.6667	-65.1989
		52.7	16.0121					52.7	-64.6534
		52.7333	16.0187					52.7333	-64.04
		52.7667	16.0228					52.7667	-63.2848
		52.8	16.031					52.8	-63.4908
		52.8333	16.0398					52.8333	-63.4158
		52.8667	16.048					52.8667	-63.7002
		52.9	16.0526					52.9	-64.2704
		52.9333	16.056					52.9333	-65.0235
		52.9667	16.0624					52.9667	-65.2851
		53	16.072					53	-65.991
		53.0333	16.0722					53.0333	-65.9686
		53.0667	16.0748					53.0667	-65.8063
		53.1	16.081					53.1	-65.0541
		53.1333	16.0839					53.1333	-64.5204
		53.1667	16.0856					53.1667	-63.7319
		53.2	16.0886					53.2	-62.19
		53.2333	16.0949					53.2333	-55.9992
		53.2667	16.0998					53.2667	-48.3671
		53.3	16.0995					53.3	-41.5693
		53.3333	16.0952					53.3333	-37.2022
		53.3667	16.0934					53.3667	-34.1748
		53.4	16.0993					53.4	-32.3194
		53.4333	16.1038					53.4333	-30.5623
		53.4667	16.1056					53.4667	-29.9746
		53.5	16.111					53.5	-29.019
		53.5333	16.115					53.5333	-28.5062
		53.5667	16.1238					53.5667	-27.6669
		53.6	16.1334					53.6	-27.2951
		53.6333	16.1393					53.6333	-26.4349
		53.6667	16.1438					53.6667	-25.5254
		53.7	16.1469					53.7	-25.359
		53.7333	16.1512					53.7333	-24.4369
		53.7667	16.1508					53.7667	-24.0965
		53.8	16.1521					53.8	-23.583
		53.8333	16.1516					53.8333	-22.6174
		53.8667	16.1447					53.8667	-22.1711
		53.9	16.1427					53.9	-21.3919
		53.9333	16.1459					53.9333	-21.6409
		53.9667	16.1491					53.9667	-21.1648
		54	16.1538					54	-20.5026
		54.0333	16.16					54.0333	-20.0489
		54.0667	16.17					54.0667	-19.2178
		54.1	16.1787					54.1	-19.0986
		54.1333	16.1864					54.1333	-18.6753
		54.1667	16.1915					54.1667	-18.3052
		54.2	16.2076					54.2	-17.6279
		54.2333	16.1935					54.2333	-17.1158
		54.2667	16.1909					54.2667	-16.6619
		54.3	16.1933					54.3	-16.5261
		54.3333	16.1961					54.3333	-16.1442
		54.3667	16.1974					54.3667	-15.884
		54.4	16.2018					54.4	-15.8308
		54.4333	16.2099					54.4333	-15.4728
		54.4667	16.2149					54.4667	-15.6247
		54.5	16.2167					54.5	-15.6868
		54.5333	16.2181					54.5333	-15.8902
		54.5667	16.2208					54.5667	-15.9055
		54.6	16.2197					54.6	-15.76
		54.6333	16.2168					54.6333	-15.6159
		54.6667	16.2153					54.6667	-15.5123
		54.7	16.2212					54.7	-15.2238
		54.7333	16.2323					54.7333	-15.315
		54.7667	16.2404					54.7667	-14.8519
		54.8	16.242					54.8	-14.9386
		54.8333	16.241					54.8333	-14.6545
		54.8667	16.2373					54.8667	-14.1131
		54.9	16.23					54.9	-13.7288
		54.9333	16.2275					54.9333	-13.3785
		54.9667	16.2242					54.9667	-12.8842
		55	16.217					55	-12.4446
		55.0333	16.2263					55.0333	-13.0031
		55.0667	16.2276					55.0667	-11.5969
		55.1	16.2293					55.1	-11.3936
		55.1333	16.2339					55.1333	-11.1821
		55.1667	16.2365					55.1667	-11.2626
		55.2	16.2388					55.2	-11.6705
		55.2333	16.2412					55.2333	-12.0978
		55.2667	16.2452					55.2667	-11.5036
		55.3	16.2468					55.3	-11.6118
		55.3333	16.2485					55.3333	-12.1315
		55.3667	16.2523					55.3667	-11.4625
		55.4	16.2551					55.4	-12.3113
		55.4333	16.2546					55.4333	-11.682
		55.4667	16.2542					55.4667	-11.8266
		55.5	16.2536					55.5	-10.7842
		55.5333	16.2539					55.5333	-10.704
		55.5667	16.2555					55.5667	-10.3601
		55.6	16.2622					55.6	-10.1598
		55.6333	16.2636					55.6333	-10.5743
		55.6667	16.2681					55.6667	-9.99534
		55.7	16.2713					55.7	-9.45243
		55.7333	16.2669					55.7333	-9.02107
		55.7667	16.266					55.7667	-8.90584
		55.8	16.2652					55.8	-8.73176
		55.8333	16.2659					55.8333	-10.1098
		55.8667	16.2695					55.8667	-8.70942
		55.9	16.2728					55.9	-8.85671
		55.9333	16.2789					55.9333	-7.93716
		55.9667	16.2842					55.9667	-8.17734
		56	16.2907					56	-7.96496
		56.0333	16.2898					56.0333	-8.15758
		56.0667	16.2857					56.0667	-8.64321
		56.1	16.282					56.1	-7.659
		56.1333	16.2751					56.1333	-8.81249
		56.1667	16.2696					56.1667	-9.31955
		56.2	16.2703					56.2	-8.7322
		56.2333	16.2736					56.2333	-9.78016
		56.2667	16.277					56.2667	-9.37304
		56.3	16.2829					56.3	-10.2188
		56.3333	16.2899					56.3333	-9.24887
		56.3667	16.2972					56.3667	-9.2836
		56.4	16.3055					56.4	-9.01616
		56.4333	16.3092					56.4333	-8.15423
		56.4667	16.3154					56.4667	-7.76788
		56.5	16.3212					56.5	-7.13441
		56.5333	16.3252					56.5333	-7.36924
		56.5667	16.326					56.5667	-7.35718
		56.6	16.3303					56.6	-6.97127
		56.6333	16.33					56.6333	-7.67899
		56.6667	16.3316					56.6667	-6.75364
		56.7	16.3322					56.7	-6.4967
		56.7333	16.3295					56.7333	-6.82733
		56.7667	16.3275					56.7667	-6.82365
		56.8	16.3242					56.8	-6.73041
		56.8333	16.3228					56.8333	-6.82063
		56.8667	16.3166					56.8667	-6.91968
		56.9	16.301					56.9	-6.74537
		56.9333	16.3018					56.9333	-6.82376
		56.9667	16.2945					56.9667	-6.3914
		57	16.2834					57	-6.72405
		57.0333	16.2708					57.0333	-6.75475
		57.0667	16.2559					57.0667	-7.21771
		57.1	16.2411					57.1	-6.76905
		57.1333	16.237					57.1333	-7.10627
		57.1667	16.2276					57.1667	-6.88473
		57.2	16.2186					57.2	-7.49006
		57.2333	16.2111					57.2333	-8.1903
		57.2667	16.1993					57.2667	-8.1022
		57.3	16.1833					57.3	-8.26746
		57.3333	16.1761					57.3333	-8.62746
		57.3667	16.1639					57.3667	-8.68073
		57.4	16.1654					57.4	-7.89606
		57.4333	16.1464					57.4333	-6.99751
		57.4667	16.1362					57.4667	-8.5359
		57.5	16.1259					57.5	-8.2468
		57.5333	16.118					57.5333	-8.13324
		57.5667	16.107					57.5667	-8.06836
		57.6	16.097					57.6	-7.91449
		57.6333	16.0908					57.6333	-7.24362
		57.6667	16.0781					57.6667	-7.46203
		57.7	16.0655					57.7	-6.70473
		57.7333	16.0534					57.7333	-5.88043
		57.7667	16.0437					57.7667	-5.90354
		57.8	16.034					57.8	-5.58139
		57.8333	16.0221					57.8333	-5.72644
		57.8667	16.0119					57.8667	-5.66659
		57.9	16.0055					57.9	-5.90522
		57.9333	16					57.9333	-5.98148
		57.9667	15.9899					57.9667	-6.33635
		58	15.9787					58	-6.17388
		58.0333	15.9677					58.0333	-6.27605
		58.0667	15.9565					58.0667	-6.48888
		58.1	15.9447					58.1	-6.38738
		58.1333	15.9344					58.1333	-6.6719
		58.1667	15.9395					58.1667	-6.692
		58.2	15.9278					58.2	-6.82186
		58.2333	15.9186					58.2333	-6.67603
		58.2667	15.9093					58.2667	-6.43004
		58.3	15.8984					58.3	-6.29626
		58.3333	15.893					58.3333	-5.75882
		58.3667	15.8873					58.3667	-5.4532
		58.4	15.885					58.4	-4.95474
		58.4333	15.8848					58.4333	-4.79975
		58.4667	15.8782					58.4667	-4.80232
		58.5	15.8769					58.5	-4.95909
		58.5333	15.8726					58.5333	-5.57637
		58.5667	15.8653					58.5667	-6.244
		58.6	15.8587					58.6	-6.76826
		58.6333	15.8513					58.6333	-7.14245
		58.6667	15.8391					58.6667	-6.90505
		58.7	15.8304					58.7	-7.0501
		58.7333	15.8209					58.7333	-6.49112
		58.7667	15.812					58.7667	-5.91873
		58.8	15.8081					58.8	-5.54633
		58.8333	15.8001					58.8333	-4.88528
		58.8667	15.7947					58.8667	-4.44667
		58.9	15.7884					58.9	-4.20871
		58.9333	15.7834					58.9333	-4.44957
		58.9667	15.7774					58.9667	-4.55789
		59	15.7729					59	-4.57776
		59.0333	15.7675					59.0333	-5.28593
		59.0667	15.763					59.0667	-4.75252
		59.1	15.7584					59.1	-4.61294
		59.1333	15.7534					59.1333	-4.4757
		59.1667	15.7498					59.1667	-4.52874
		59.2	15.7369					59.2	-4.75855
		59.2333	15.7319					59.2333	-4.9228
		59.2667	15.7271					59.2667	-5.20386
		59.3	15.7227					59.3	-5.48715
		59.3333	15.7223					59.3333	-5.87864
		59.3667	15.7189					59.3667	-6.26969
		59.4	15.7179					59.4	-6.3301
		59.4333	15.7157					59.4333	-6.60736
		59.4667	15.7074					59.4667	-6.51278
		59.5	15.7009					59.5	-6.43193
		59.5333	15.6987					59.5333	-5.9979
		59.5667	15.6954					59.5667	-6.01666
		59.6	15.6934					59.6	-6.02001
		59.6333	15.6887					59.6333	-5.47252
		59.6667	15.6843					59.6667	-5.32669
		59.7	15.6765					59.7	-5.85307
		59.7333	15.6729					59.7333	-5.58697
		59.7667	15.6646					59.7667	-5.76407
		59.8	15.6599					59.8	-5.72812
		59.8333	15.6535					59.8333	-4.95909
		59.8667	15.6511					59.8667	-6.34718
		59.9	15.6465					59.9	-6.44366
		59.9333	15.6402					59.9333	-6.55532
		59.9667	15.6323					59.9667	-6.04468
		60	15.6259					60	-5.52757
		60.0333	15.6214					60.0333	-5.30983
		60.0667	15.614					60.0667	-4.87791
		60.1	15.609					60.1	-4.56637
		60.1333	15.6035					60.1333	-4.47369
		60.1667	15.5989					60.1667	-4.3311
		60.2	15.5943					60.2	-4.06176
		60.2333	15.5908					60.2333	-3.83911
		60.2667	15.5914					60.2667	-3.8438
		60.3	15.5933					60.3	-3.91336
		60.3333	15.5904					60.3333	-4.12374
		60.3667	15.5875					60.3667	-4.53734
		60.4	15.5874					60.4	-4.3235
		60.4333	15.5843					60.4333	-4.38793
		60.4667	15.5791					60.4667	-4.32752
		60.5	15.573					60.5	-4.7734
		60.5333	15.5731					60.5333	-5.49932
		60.5667	15.5659					60.5667	-5.57302
		60.6	15.5601					60.6	-5.81533
		60.6333	15.5527					60.6333	-4.89556
		60.6667	15.544					60.6667	-5.73873
		60.7	15.5375					60.7	-5.4647
		60.7333	15.532					60.7333	-5.38062
		60.7667	15.5279					60.7667	-5.11185
		60.8	15.5259					60.8	-4.00024
		60.8333	15.522					60.8333	-4.31066
		60.8667	15.517					60.8667	-4.12876
		60.9	15.5108					60.9	-3.5231
		60.9333	15.5075					60.9333	-3.72365
		60.9667	15.5023					60.9667	-3.79321
		61	15.4955					61	-3.70645
		61.0333	15.4962					61.0333	-3.42126
		61.0667	15.4857					61.0667	-3.69272
		61.1	15.4857					61.1	-3.34801
		61.1333	15.4858					61.1333	-3.29184
		61.1667	15.4859					61.1667	-3.57759
		61.2	15.4839					61.2	-3.29765
		61.2333	15.4799					61.2333	-3.37649
		61.2667	15.4751					61.2667	-3.52489
		61.3	15.47					61.3	-3.49686
		61.3333	15.4644					61.3333	-3.60428
		61.3667	15.4592					61.3667	-4.0822
		61.4	15.4535					61.4	-5.05881
		61.4333	15.4502					61.4333	-4.19051
		61.4667	15.4482					61.4667	-5.51495
		61.5	15.4456					61.5	-5.73482
		61.5333	15.4427					61.5333	-5.76061
		61.5667	15.4413					61.5667	-5.16042
		61.6	15.4386					61.6	-4.98801
		61.6333	15.4373					61.6333	-4.79484
		61.6667	15.4363					61.6667	-4.18437
		61.7	15.4344					61.7	-3.90365
		61.7333	15.432					61.7333	-3.44884
		61.7667	15.4267					61.7667	-3.84681
		61.8	15.4212					61.8	-3.1421
		61.8333	15.4157					61.8333	-3.11542
		61.8667	15.4099					61.8667	-3.23255
		61.9	15.4076					61.9	-3.367
		61.9333	15.4025					61.9333	-3.24506
		61.9667	15.3997					61.9667	-3.42115
		62	15.396					62	-3.33986
		62.0333	15.3985					62.0333	-3.38676
		62.0667	15.3988					62.0667	-3.54019
		62.1	15.4024					62.1	-4.378
		62.1333	15.4016					62.1333	-4.36303
		62.1667	15.3983					62.1667	-4.70986
		62.2	15.3959					62.2	-5.08494
		62.2333	15.3967					62.2333	-5.4503
		62.2667	15.3934					62.2667	-5.13117
		62.3	15.3889					62.3	-5.25534
		62.3333	15.385					62.3333	-4.60903
		62.3667	15.3823					62.3667	-4.45728
		62.4	15.3833					62.4	-4.38916
		62.4333	15.3797					62.4333	-3.73024
		62.4667	15.3776					62.4667	-3.57703
		62.5	15.3787					62.5	-3.28716
		62.5333	15.378					62.5333	-3.20296
		62.5667	15.3799					62.5667	-3.13362
		62.6	15.3777					62.6	-3.11385
		62.6333	15.3805					62.6333	-3.22719
		62.6667	15.3802					62.6667	-2.91476
		62.7	15.3803					62.7	-3.27342
		62.7333	15.3819					62.7333	-3.15238
		62.7667	15.3773					62.7667	-3.3077
		62.8	15.377					62.8	-3.10782
		62.8333	15.3764					62.8333	-3.28738
		62.8667	15.3765					62.8667	-2.96981
		62.9	15.3709					62.9	-3.09018
		62.9333	15.3645					62.9333	-3.16924
		62.9667	15.3605					62.9667	-3.74397
		63	15.3571					63	-3.81856
		63.0333	15.3539					63.0333	-3.97779
		63.0667	15.3528					63.0667	-4.09303
		63.1	15.3507					63.1	-4.58134
		63.1333	15.3462					63.1333	-4.68407
		63.1667	15.3412					63.1667	-5.15484
		63.2	15.3392					63.2	-4.99282
		63.2333	15.3378					63.2333	-4.96546
		63.2667	15.3351					63.2667	-4.86451
		63.3	15.3338					63.3	-4.92392
		63.3333	15.3367					63.3333	-4.84855
		63.3667	15.3264					63.3667	-4.89958
		63.4	15.3231					63.4	-4.72103
		63.4333	15.32					63.4333	-4.92839
		63.4667	15.3231					63.4667	-4.81605
		63.5	15.3206					63.5	-4.7811
		63.5333	15.3223					63.5333	-4.76469
		63.5667	15.3225					63.5667	-4.93553
		63.6	15.3184					63.6	-4.86418
		63.6333	15.316					63.6333	-5.05055
		63.6667	15.3175					63.6667	-4.93151
		63.7	15.3104					63.7	-4.86686
		63.7333	15.3077					63.7333	-4.42534
		63.7667	15.303					63.7667	-4.44533
		63.8	15.2998					63.8	-4.09403
		63.8333	15.3076					63.8333	-3.43131
		63.8667	15.2983					63.8667	-3.23478
		63.9	15.2958					63.9	-2.99985
		63.9333	15.2924					63.9333	-2.58144
		63.9667	15.2971					63.9667	-2.50305
		64	15.2892					64	-2.88215
		64.0333	15.2885					64.0333	-2.7275
		64.0667	15.2861					64.0667	-3.33048
		64.1	15.2842					64.1	-3.38028
		64.1333	15.2836					64.1333	-3.84436
		64.1667	15.2794					64.1667	-4.6059
		64.2	15.2769					64.2	-4.67491
		64.2333	15.2724					64.2333	-4.65816
		64.2667	15.27					64.2667	-4.93062
		64.3	15.2694					64.3	-4.99214
		64.3333	15.267					64.3333	-4.82554
		64.3667	15.2662					64.3667	-4.5733
		64.4	15.2741					64.4	-4.98265
		64.4333	15.2654					64.4333	-4.77853
		64.4667	15.2675					64.4667	-4.77027
		64.5	15.2634					64.5	-4.75486
		64.5333	15.2629					64.5333	-4.51657
		64.5667	15.2579					64.5667	-4.41004
		64.6	15.2555					64.6	-3.63778
		64.6333	15.2578					64.6333	-3.88321
		64.6667	15.2547					64.6667	-3.01179
		64.7	15.2514					64.7	-2.58368
		64.7333	15.245					64.7333	-2.28654
		64.7667	15.2427					64.7667	-2.92894
		64.8	15.2459					64.8	-3.13697
		64.8333	15.2502					64.8333	-3.81041
		64.8667	15.2517					64.8667	-4.27984
		64.9	15.2534					64.9	-4.67871
		64.9333	15.2563					64.9333	-4.74425
		64.9667	15.26					64.9667	-4.87869
		65	15.2616					65	-4.81427
		65.0333	15.2594					65.0333	-4.65403
		65.0667	15.2558					65.0667	-4.55565
		65.1	15.2556					65.1	-4.4948
		65.1333	15.249					65.1333	-4.53153
		65.1667	15.2488					65.1667	-4.5676
		65.2	15.2526					65.2	-4.53768
		65.2333	15.2525					65.2333	-4.4431
		65.2667	15.249					65.2667	-4.53589
		65.3	15.2483					65.3	-3.88567
		65.3333	15.2438					65.3333	-3.13965
		65.3667	15.2415					65.3667	-3.28894
		65.4	15.2302					65.4	-2.92726
		65.4333	15.2354					65.4333	-2.49446
		65.4667	15.2312					65.4667	-2.8386
		65.5	15.2323					65.5	-2.48943
		65.5333	15.231					65.5333	-2.88383
		65.5667	15.2302					65.5667	-3.07857
		65.6	15.233					65.6	-3.29877
		65.6333	15.2344					65.6333	-3.62951
		65.6667	15.235					65.6667	-4.32484
		65.7	15.2353					65.7	-4.15735
		65.7333	15.2358					65.7333	-4.38983
		65.7667	15.2334					65.7667	-4.21206
		65.8	15.2335					65.8	-4.45639
		65.8333	15.2309					65.8333	-4.29994
		65.8667	15.2282					65.8667	-3.96797
		65.9	15.2273					65.9	-3.48949
		65.9333	15.2243					65.9333	-3.1172
		65.9667	15.2231					65.9667	-2.60445
		66	15.2199					66	-2.54605
		66.0333	15.2158					66.0333	-2.18939
		66.0667	15.2153					66.0667	-2.41596
		66.1	15.2132					66.1	-2.54537
		66.1333	15.2131					66.1333	-2.76513
		66.1667	15.2128					66.1667	-3.30714
		66.2	15.2157					66.2	-4.10498
		66.2333	15.219					66.2333	-3.41043
		66.2667	15.2169					66.2667	-4.57084
		66.3	15.2139					66.3	-4.74425
		66.3333	15.2142					66.3333	-4.45739
		66.3667	15.2148					66.3667	-4.08331
		66.4	15.215					66.4	-3.76608
		66.4333	15.2147					66.4333	-3.16086
		66.4667	15.2148					66.4667	-2.91699
		66.5	15.2157					66.5	-2.49725
		66.5333	15.217					66.5333	-2.10352
[truncated: 60,588 more rows]

## Sheet: Fig. 1d
Fig.1d
			2-EH	Ethanol	Acetone	Toluene	NH3	CO	NO2
		Concentration (ppm)	C response (arb.u.)	C response (arb.u.)	C response (arb.u.)	C response (arb.u.)	C response (arb.u.)	C response (arb.u.)	C response (arb.u.)
		20	6.99	2.31	2.51	1.67	1.17	1.19	1.07
		40	17.34	2.99	3.33	1.89	1.32	1.25	1.1
		60	23.96	3.72	4.27	2.08	1.4	1.38	1.16
		80	28.06	4.66	5.21	2.17	1.46	1.43	1.18
		100	29.23	5.74	6	2.33	1.5	1.5	1.25

## Sheet: Fig. 1e
Fig.1e
			2-EH	Ethanol	Acetone	Toluene	NH3	CO	NO2
		Concentration (ppm)	｜P response｜ (mV)	｜P response｜ (mV)	｜P response｜ (mV)	｜P response｜ (mV)	｜P response｜ (mV)	｜P response｜ (mV)	｜P response｜ (mV)
		20	22.63	14.49	19.02	13.37	0.67	1.2	0.37
		40	67.27	19.99	24.05	18.71	0.5	1.41	0.76
		60	85.96	25.42	30.33	23.46	0.22	1.46	1.16
		80	103.49	31.19	40.61	27.29	0.06	2.14	1.61
		100	112.76	36.82	42.37	30.5	-0.4	2.19	2.05

## Sheet: Fig. 2a
Fig.2a
			SnO2	LSCF	SnO2-LSCF
		Time(min)	P (mV)	P (mV)	P (mV)
		0	-1.09156	-1.95034	0.85878
		0.03333	-1.09061	-1.95847	0.86786
		0.06667	-1.08954	-1.96644	0.8769
		0.1	-1.08835	-1.97415	0.8858
		0.13333	-1.08707	-1.98151	0.89444
		0.16667	-1.0857	-1.98841	0.90271
		0.2	-1.08426	-1.99477	0.91051
		0.23333	-1.08276	-2.0005	0.91773
		0.26667	-1.08122	-2.0055	0.92428
		0.3	-1.07964	-2.0097	0.93006
		0.33333	-1.07805	-2.01304	0.93498
		0.36667	-1.07646	-2.01543	0.93898
		0.4	-1.07487	-2.01684	0.94197
		0.43333	-1.07331	-2.01722	0.94391
		0.46667	-1.07178	-2.01653	0.94474
		0.5	-1.0703	-2.01474	0.94444
		0.53333	-1.06888	-2.01185	0.94296
		0.56667	-1.06753	-2.00784	0.94032
		0.6	-1.06625	-2.00274	0.93649
		0.63333	-1.06506	-1.99656	0.9315
		0.66667	-1.06396	-1.98933	0.92537
		0.7	-1.06295	-1.98109	0.91813
		0.73333	-1.06205	-1.97189	0.90984
		0.76667	-1.06125	-1.96179	0.90055
		0.8	-1.06055	-1.95088	0.89032
		0.83333	-1.05996	-1.93921	0.87925
		0.86667	-1.05948	-1.92689	0.86741
		0.9	-1.0591	-1.91399	0.85489
		0.93333	-1.05882	-1.90063	0.8418
		0.96667	-1.05864	-1.88689	0.82825
		1	-1.05855	-1.8729	0.81435
		1.03333	-1.05854	-1.85874	0.8002
		1.06667	-1.05861	-1.84455	0.78594
		1.1	-1.05875	-1.83042	0.77166
		1.13333	-1.05896	-1.81646	0.7575
		1.16667	-1.05922	-1.80278	0.74356
		1.2	-1.05953	-1.78949	0.72996
		1.23333	-1.05987	-1.77669	0.71682
		1.26667	-1.06024	-1.76447	0.70423
		1.3	-1.06063	-1.75292	0.69229
		1.33333	-1.06103	-1.74213	0.6811
		1.36667	-1.06144	-1.73218	0.67074
		1.4	-1.06183	-1.72313	0.6613
		1.43333	-1.06221	-1.71505	0.65284
		1.46667	-1.06257	-1.708	0.64542
		1.5	-1.06291	-1.70201	0.6391
		1.53333	-1.06321	-1.69712	0.63391
		1.56667	-1.06348	-1.69337	0.62989
		1.6	-1.0637	-1.69076	0.62706
		1.63333	-1.06389	-1.68931	0.62542
		1.66667	-1.06403	-1.68902	0.62499
		1.7	-1.06413	-1.68988	0.62574
		1.73333	-1.06419	-1.69186	0.62767
		1.76667	-1.06421	-1.69495	0.63074
		1.8	-1.06419	-1.6991	0.63491
		1.83333	-1.06415	-1.70429	0.64014
		1.86667	-1.06407	-1.71045	0.64638
		1.9	-1.06398	-1.71754	0.65356
		1.93333	-1.06387	-1.72548	0.66162
		1.96667	-1.06375	-1.73423	0.67048
		2	-1.06364	-1.7437	0.68006
		2.03333	-1.06354	-1.75382	0.69028
		2.06667	-1.06346	-1.76452	0.70105
		2.1	-1.06342	-1.77571	0.71229
		2.13333	-1.06341	-1.78731	0.7239
		2.16667	-1.06345	-1.79924	0.73579
		2.2	-1.06355	-1.81141	0.74786
		2.23333	-1.06372	-1.82375	0.76003
		2.26667	-1.06397	-1.83617	0.7722
		2.3	-1.06431	-1.8486	0.78429
		2.33333	-1.06474	-1.86094	0.7962
		2.36667	-1.06527	-1.87314	0.80786
		2.4	-1.06591	-1.88511	0.8192
		2.43333	-1.06667	-1.89679	0.83013
		2.46667	-1.06754	-1.90813	0.84059
		2.5	-1.06852	-1.91905	0.85052
		2.53333	-1.06963	-1.9295	0.85987
		2.56667	-1.07086	-1.93945	0.86858
		2.6	-1.07221	-1.94884	0.87662
		2.63333	-1.07368	-1.95764	0.88396
		2.66667	-1.07526	-1.96581	0.89056
		2.7	-1.07695	-1.97335	0.8964
		2.73333	-1.07873	-1.98022	0.90149
		2.76667	-1.08061	-1.98641	0.9058
		2.8	-1.08258	-1.99192	0.90935
		2.83333	-1.08461	-1.99675	0.91214
		2.86667	-1.08671	-2.0009	0.91419
		2.9	-1.08886	-2.00438	0.91552
		2.93333	-1.09104	-2.0072	0.91616
		2.96667	-1.09324	-2.00939	0.91614
		3	-1.09545	-2.01096	0.91551
		3.03333	-1.09766	-2.01195	0.91429
		3.06667	-1.09983	-2.01238	0.91255
		3.1	-1.10197	-2.0123	0.91032
		3.13333	-1.10405	-2.01172	0.90767
		3.16667	-1.10607	-2.0107	0.90463
		3.2	-1.10799	-2.00927	0.90128
		3.23333	-1.10982	-2.00747	0.89765
		3.26667	-1.11154	-2.00535	0.89382
		3.3	-1.11313	-2.00295	0.88982
		3.33333	-1.11458	-2.0003	0.88572
		3.36667	-1.11588	-1.99746	0.88158
		3.4	-1.11703	-1.99446	0.87743
		3.43333	-1.11801	-1.99134	0.87332
		3.46667	-1.11883	-1.98813	0.86931
		3.5	-1.11946	-1.98489	0.86543
		3.53333	-1.11992	-1.98164	0.86171
		3.56667	-1.1202	-1.97841	0.85821
		3.6	-1.12031	-1.97524	0.85493
		3.63333	-1.12023	-1.97215	0.85192
		3.66667	-1.11998	-1.96917	0.84918
		3.7	-1.11957	-1.96632	0.84675
		3.73333	-1.119	-1.96362	0.84462
		3.76667	-1.11828	-1.96109	0.84282
		3.8	-1.11741	-1.95875	0.84133
		3.83333	-1.11642	-1.9566	0.84017
		3.86667	-1.11532	-1.95465	0.83933
		3.9	-1.11412	-1.95292	0.8388
		3.93333	-1.11283	-1.9514	0.83857
		3.96667	-1.11147	-1.95009	0.83863
		4	-1.11005	-1.949	0.83894
		4.03333	-1.10861	-1.94811	0.8395
		4.06667	-1.10714	-1.94742	0.84028
		4.1	-1.10567	-1.94691	0.84124
		4.13333	-1.10422	-1.94658	0.84236
		4.16667	-1.10279	-1.9464	0.84361
		4.2	-1.10142	-1.94636	0.84494
		4.23333	-1.10011	-1.94643	0.84633
		4.26667	-1.09887	-1.9466	0.84773
		4.3	-1.09773	-1.94683	0.8491
		4.33333	-1.09668	-1.94709	0.85041
		4.36667	-1.09575	-1.94735	0.8516
		4.4	-1.09493	-1.94758	0.85265
		4.43333	-1.09425	-1.94774	0.85349
		4.46667	-1.09369	-1.9478	0.85411
		4.5	-1.09327	-1.9477	0.85444
		4.53333	-1.09298	-1.94743	0.85445
		4.56667	-1.09283	-1.94692	0.8541
		4.6	-1.09281	-1.94615	0.85334
		4.63333	-1.09291	-1.94507	0.85216
		4.66667	-1.09313	-1.94363	0.8505
		4.7	-1.09347	-1.94181	0.84834
		4.73333	-1.09391	-1.93955	0.84565
		4.76667	-1.09443	-1.93683	0.8424
		4.8	-1.09503	-1.93362	0.83859
		4.83333	-1.09569	-1.92987	0.83418
		4.86667	-1.0964	-1.92558	0.82918
		4.9	-1.09714	-1.92071	0.82358
		4.93333	-1.09788	-1.91526	0.81738
		4.96667	-1.09862	-1.90921	0.81059
		5	-1.09934	-1.90256	0.80323
		5.03333	-1.10001	-1.89533	0.79532
		5.06667	-1.10062	-1.88751	0.78688
		5.1	-1.10116	-1.87913	0.77797
		5.13333	-1.1016	-1.87022	0.76862
		5.16667	-1.10194	-1.86083	0.75889
		5.2	-1.10215	-1.85098	0.74883
		5.23333	-1.10223	-1.84074	0.73851
		5.26667	-1.10217	-1.83018	0.72801
		5.3	-1.10196	-1.81935	0.7174
		5.33333	-1.10158	-1.80835	0.70676
		5.36667	-1.10105	-1.79724	0.69619
		5.4	-1.10036	-1.78613	0.68577
		5.43333	-1.0995	-1.77511	0.6756
		5.46667	-1.09849	-1.76427	0.66578
		5.5	-1.09733	-1.75372	0.65639
		5.53333	-1.09604	-1.74357	0.64753
		5.56667	-1.09461	-1.73391	0.6393
		5.6	-1.09308	-1.72485	0.63177
		5.63333	-1.09146	-1.71649	0.62503
		5.66667	-1.08976	-1.70892	0.61916
		5.7	-1.08802	-1.70224	0.61422
		5.73333	-1.08625	-1.69652	0.61026
		5.76667	-1.0845	-1.69184	0.60734
		5.8	-1.08277	-1.68826	0.60549
		5.83333	-1.08112	-1.68584	0.60472
		5.86667	-1.07956	-1.68462	0.60506
		5.9	-1.07813	-1.68461	0.60648
		5.93333	-1.07687	-1.68584	0.60897
		5.96667	-1.07581	-1.6883	0.6125
		6	-1.07498	-1.69198	0.617
		6.03333	-1.07441	-1.69683	0.62242
		6.06667	-1.07414	-1.70282	0.62868
		6.1	-1.0742	-1.70987	0.63567
		6.13333	-1.07461	-1.71791	0.6433
		6.16667	-1.07541	-1.72685	0.65144
		6.2	-1.07661	-1.73658	0.65996
		6.23333	-1.07825	-1.74698	0.66873
		6.26667	-1.08033	-1.75793	0.6776
		6.3	-1.08287	-1.7693	0.68643
		6.33333	-1.08588	-1.78094	0.69506
		6.36667	-1.08938	-1.79271	0.70334
		6.4	-1.09335	-1.80447	0.71111
		6.43333	-1.09781	-1.81606	0.71825
		6.46667	-1.10274	-1.82733	0.72459
		6.5	-1.10813	-1.83816	0.73003
		6.53333	-1.11397	-1.84841	0.73443
		6.56667	-1.12024	-1.85794	0.7377
		6.6	-1.12691	-1.86666	0.73974
		6.63333	-1.13396	-1.87445	0.74049
		6.66667	-1.14134	-1.88123	0.73988
		6.7	-1.14903	-1.88693	0.7379
		6.73333	-1.15698	-1.89149	0.73452
		6.76667	-1.16514	-1.89489	0.72975
		6.8	-1.17347	-1.89711	0.72364
		6.83333	-1.18191	-1.89814	0.71622
		6.86667	-1.19042	-1.89801	0.70759
		6.9	-1.19894	-1.89677	0.69783
		6.93333	-1.2074	-1.89446	0.68706
		6.96667	-1.21576	-1.89118	0.67542
		7	-1.22395	-1.887	0.66306
		7.03333	-1.23191	-1.88205	0.65014
		7.06667	-1.23959	-1.87643	0.63684
		7.1	-1.24694	-1.87028	0.62334
		7.13333	-1.25389	-1.86374	0.60985
		7.16667	-1.26041	-1.85696	0.59655
		7.2	-1.26643	-1.85007	0.58365
		7.23333	-1.27191	-1.84324	0.57133
		7.26667	-1.27681	-1.8366	0.55979
		7.3	-1.28111	-1.83031	0.54921
		7.33333	-1.28476	-1.8245	0.53975
		7.36667	-1.28774	-1.8193	0.53157
		7.4	-1.29002	-1.81482	0.5248
		7.43333	-1.29161	-1.81117	0.51956
		7.46667	-1.29249	-1.80843	0.51595
		7.5	-1.29265	-1.80668	0.51403
		7.53333	-1.29211	-1.80597	0.51386
		7.56667	-1.29087	-1.80633	0.51546
		7.6	-1.28897	-1.80778	0.51882
		7.63333	-1.28641	-1.81032	0.52391
		7.66667	-1.28324	-1.81392	0.53068
		7.7	-1.2795	-1.81854	0.53904
		7.73333	-1.27523	-1.82413	0.5489
		7.76667	-1.27047	-1.83061	0.56013
		7.8	-1.26529	-1.83788	0.57259
		7.83333	-1.25975	-1.84586	0.58611
		7.86667	-1.25391	-1.85442	0.60051
		7.9	-1.24784	-1.86345	0.61561
		7.93333	-1.24161	-1.87281	0.6312
		7.96667	-1.2353	-1.88239	0.64709
		8	-1.22897	-1.89204	0.66307
		8.03333	-1.22271	-1.90164	0.67893
		8.06667	-1.21659	-1.91106	0.69447
		8.1	-1.21068	-1.92019	0.70951
		8.13333	-1.20507	-1.92891	0.72384
		8.16667	-1.19981	-1.93712	0.73732
		8.2	-1.19498	-1.94475	0.74977
		8.23333	-1.19064	-1.95171	0.76107
		8.26667	-1.18684	-1.95794	0.7711
		8.3	-1.18365	-1.96341	0.77976
		8.33333	-1.18111	-1.96809	0.78699
		8.36667	-1.17925	-1.97198	0.79272
		8.4	-1.17811	-1.97506	0.79695
		8.43333	-1.17772	-1.97738	0.79966
		8.46667	-1.17809	-1.97896	0.80088
		8.5	-1.17922	-1.97986	0.80064
		8.53333	-1.18111	-1.98014	0.79902
		8.56667	-1.18376	-1.97986	0.79609
		8.6	-1.18715	-1.97911	0.79196
		8.63333	-1.19124	-1.97797	0.78674
		8.66667	-1.19599	-1.97654	0.78055
		8.7	-1.20136	-1.97489	0.77353
		8.73333	-1.20729	-1.97311	0.76583
		8.76667	-1.21371	-1.9713	0.75759
		8.8	-1.22056	-1.96952	0.74896
		8.83333	-1.22775	-1.96784	0.74009
		8.86667	-1.23521	-1.96634	0.73113
		8.9	-1.24283	-1.96504	0.72221
		8.93333	-1.25052	-1.96399	0.71347
		8.96667	-1.25819	-1.96321	0.70502
		9	-1.26572	-1.9627	0.69699
		9.03333	-1.27302	-1.96247	0.68945
		9.06667	-1.27998	-1.96249	0.68251
		9.1	-1.2865	-1.96272	0.67623
		9.13333	-1.29246	-1.96312	0.67066
		9.16667	-1.29779	-1.96364	0.66585
		9.2	-1.30237	-1.96419	0.66182
		9.23333	-1.30612	-1.96472	0.65859
		9.26667	-1.30896	-1.96512	0.65617
		9.3	-1.3108	-1.96534	0.65453
		9.33333	-1.31159	-1.96527	0.65368
		9.36667	-1.31126	-1.96483	0.65357
		9.4	-1.30976	-1.96395	0.65419
		9.43333	-1.30707	-1.96255	0.65548
		9.46667	-1.30315	-1.96058	0.65743
		9.5	-1.29799	-1.95797	0.65998
		9.53333	-1.29161	-1.9547	0.66309
		9.56667	-1.284	-1.95074	0.66674
		9.6	-1.27522	-1.94609	0.67088
		9.63333	-1.26529	-1.94076	0.67547
		9.66667	-1.25428	-1.93478	0.68051
		9.7	-1.24226	-1.92821	0.68595
		9.73333	-1.22932	-1.92111	0.69179
		9.76667	-1.21556	-1.91356	0.698
		9.8	-1.20109	-1.90567	0.70458
		9.83333	-1.18604	-1.89756	0.71152
		9.86667	-1.17053	-1.88935	0.71881
		9.9	-1.15473	-1.88118	0.72645
		9.93333	-1.13878	-1.8732	0.73442
		9.96667	-1.12284	-1.86555	0.74271
		10	-1.10708	-1.85839	0.75131
		10.0333	-1.09168	-1.85187	0.76019
		10.0667	-1.0768	-1.84612	0.76931
		10.1	-1.06264	-1.84127	0.77864
		10.1333	-1.04935	-1.83745	0.7881
		10.1667	-1.03712	-1.83476	0.79764
		10.2	-1.0261	-1.83326	0.80716
		10.2333	-1.01647	-1.83304	0.81656
		10.2667	-1.00838	-1.83411	0.82573
		10.3	-1.00196	-1.83649	0.83453
		10.3333	-0.99735	-1.84016	0.84281
		10.3667	-0.99467	-1.84508	0.85041
		10.4	-0.99401	-1.85117	0.85716
		10.4333	-0.99546	-1.85834	0.86288
		10.4667	-0.99908	-1.86644	0.86737
		10.5	-1.00491	-1.87535	0.87044
		10.5333	-1.01298	-1.88488	0.8719
		10.5667	-1.02328	-1.89484	0.87155
		10.6	-1.03579	-1.90502	0.86923
		10.6333	-1.05046	-1.91522	0.86477
		10.6667	-1.06721	-1.92522	0.858
		10.7	-1.08594	-1.93477	0.84883
		10.7333	-1.10654	-1.94367	0.83714
		10.7667	-1.12883	-1.9517	0.82287
		10.8	-1.15266	-1.95867	0.806
		10.8333	-1.17782	-1.96438	0.78656
		10.8667	-1.20409	-1.96868	0.76459
		10.9	-1.23122	-1.97143	0.74021
		10.9333	-1.25896	-1.97254	0.71359
		10.9667	-1.28701	-1.97193	0.68493
		11	-1.31508	-1.96957	0.65449
		11.0333	-1.34285	-1.96545	0.6226
		11.0667	-1.37001	-1.95963	0.58962
		11.1	-1.39621	-1.95218	0.55596
		11.1333	-1.42112	-1.94321	0.52209
		11.1667	-1.4444	-1.93288	0.48849
		11.2	-1.46569	-1.92138	0.45569
		11.2333	-1.48467	-1.90892	0.42426
		11.2667	-1.501	-1.89575	0.39475
		11.3	-1.51436	-1.88211	0.36776
		11.3333	-1.52444	-1.8683	0.34386
		11.3667	-1.53096	-1.85459	0.32363
		11.4	-1.53366	-1.84127	0.30761
		11.4333	-1.53229	-1.82862	0.29633
		11.4667	-1.52665	-1.81691	0.29026
		11.5	-1.51655	-1.80637	0.28982
		11.5333	-1.50187	-1.79724	0.29538
		11.5667	-1.48249	-1.7897	0.30721
		11.6	-1.45837	-1.78389	0.32552
		11.6333	-1.4295	-1.77992	0.35041
		11.6667	-1.39592	-1.77782	0.3819
		11.7	-1.35772	-1.7776	0.41989
		11.7333	-1.31504	-1.7792	0.46416
		11.7667	-1.26809	-1.78248	0.51438
		11.8	-1.21714	-1.78727	0.57013
		11.8333	-1.16249	-1.79333	0.63084
		11.8667	-1.10454	-1.80037	0.69583
		11.9	-1.04371	-1.80804	0.76433
		11.9333	-0.98051	-1.81594	0.83544
		11.9667	-0.91549	-1.82366	0.90816
		12	-0.84928	-1.83072	0.98143
		12.0333	-0.78256	-1.83664	1.05409
		12.0667	-0.71605	-1.84095	1.1249
		12.1	-0.65054	-1.84314	1.1926
		12.1333	-0.58687	-1.84274	1.25586
		12.1667	-0.52594	-1.8393	1.31336
		12.2	-0.46866	-1.83242	1.36376
		12.2333	-0.41602	-1.82174	1.40573
		12.2667	-0.36902	-1.80699	1.43797
		12.3	-0.32871	-1.78797	1.45925
		12.3333	-0.29617	-1.76456	1.46839
		12.3667	-0.27248	-1.73678	1.4643
		12.4	-0.25875	-1.70474	1.44599
		12.4333	-0.25611	-1.6687	1.41259
		12.4667	-0.26568	-1.62903	1.36336
		12.5	-0.28858	-1.58628	1.29769
		12.5333	-0.32594	-1.54111	1.21516
		12.5667	-0.37886	-1.49434	1.11548
		12.6	-0.44841	-1.44695	0.99854
		12.6333	-0.53566	-1.40006	0.8644
		12.6667	-0.64162	-1.35491	0.7133
		12.7	-0.76726	-1.31292	0.54565
		12.7333	-0.91353	-1.27558	0.36204
		12.7667	-1.0813	-1.24452	0.16322
		12.8	-1.27139	-1.22147	-0.04992
		12.8333	-1.48454	-1.20823	-0.27631
		12.8667	-1.72144	-1.20666	-0.51478
		12.9	-1.98269	-1.21866	-0.76404
		12.9333	-2.26882	-1.24614	-1.02267
		12.9667	-2.58025	-1.29104	-1.28921
		13	-2.91732	-1.35522	-1.5621
		13.0333	-3.28029	-1.44052	-1.83977
		13.0667	-3.6693	-1.54869	-2.12061
		13.1	-4.08441	-1.68138	-2.40303
		13.1333	-4.52555	-1.84009	-2.68546
		13.1667	-4.99256	-2.02619	-2.96637
		13.2	-5.48519	-2.24087	-3.24431
		13.2333	-6.00304	-2.48512	-3.51792
		13.2667	-6.54566	-2.75972	-3.78594
		13.3	-7.11243	-3.06519	-4.04724
		13.3333	-7.70268	-3.40186	-4.30082
		13.3667	-8.31561	-3.76974	-4.54587
		13.4	-8.95032	-4.16862	-4.7817
		13.4333	-9.60581	-4.598	-5.00782
		13.4667	-10.281	-5.05709	-5.22391
		13.5	-10.9747	-5.54487	-5.42985
		13.5333	-11.6857	-6.06001	-5.62567
		13.5667	-12.4125	-6.60094	-5.8116
		13.6	-13.1539	-7.16585	-5.98805
		13.6333	-13.9083	-7.75267	-6.15558
		13.6667	-14.674	-8.35914	-6.31491
		13.7	-15.4497	-8.9828	-6.46688
		13.7333	-16.2335	-9.62101	-6.6125
		13.7667	-17.0238	-10.271	-6.75283
		13.8	-17.8189	-10.9298	-6.88906
		13.8333	-18.6169	-11.5945	-7.02243
		13.8667	-19.4162	-12.262	-7.15422
		13.9	-20.215	-12.9292	-7.28572
		13.9333	-21.0114	-13.5931	-7.41826
		13.9667	-21.8037	-14.2506	-7.55309
		14	-22.5901	-14.8986	-7.69145
		14.0333	-23.3689	-15.5344	-7.8345
		14.0667	-24.1384	-16.1551	-7.9833
		14.1	-24.897	-16.7582	-8.13882
		14.1333	-25.643	-17.3411	-8.30188
		14.1667	-26.3748	-17.9017	-8.47316
		14.2	-27.091	-18.4378	-8.65321
		14.2333	-27.7902	-18.9478	-8.84238
		14.2667	-28.4708	-19.43	-9.04087
		14.3	-29.1318	-19.8832	-9.24867
		14.3333	-29.7719	-20.3063	-9.46562
		14.3667	-30.39	-20.6986	-9.69135
		14.4	-30.985	-21.0597	-9.92533
		14.4333	-31.5561	-21.3893	-10.1669
		14.4667	-32.1025	-21.6875	-10.415
		14.5	-32.6234	-21.9546	-10.6688
		14.5333	-33.1183	-22.1913	-10.9271
		14.5667	-33.5867	-22.3982	-11.1885
		14.6	-34.0281	-22.5764	-11.4517
		14.6333	-34.4423	-22.7272	-11.7151
		14.6667	-34.8292	-22.8519	-11.9773
		14.7	-35.1886	-22.952	-12.2365
		14.7333	-35.5206	-23.0292	-12.4913
		14.7667	-35.8253	-23.0853	-12.7399
		14.8	-36.103	-23.1222	-12.9808
		14.8333	-36.3541	-23.1416	-13.2125
		14.8667	-36.5789	-23.1456	-13.4333
		14.9	-36.7779	-23.136	-13.6419
		14.9333	-36.9519	-23.1149	-13.837
		14.9667	-37.1014	-23.0839	-14.0175
		15	-37.2273	-23.045	-14.1822
		15.0333	-37.3303	-22.9999	-14.3303
		15.0667	-37.4114	-22.9502	-14.4611
		15.1	-37.4714	-22.8975	-14.574
		15.1333	-37.5115	-22.843	-14.6685
		15.1667	-37.5326	-22.788	-14.7446
		15.2	-37.5358	-22.7338	-14.802
		15.2333	-37.5223	-22.6811	-14.8411
		15.2667	-37.4931	-22.6309	-14.8622
		15.3	-37.4494	-22.5838	-14.8656
		15.3333	-37.3924	-22.5402	-14.8521
		15.3667	-37.3232	-22.5007	-14.8225
		15.4	-37.2431	-22.4653	-14.7778
		15.4333	-37.1531	-22.4342	-14.7189
		15.4667	-37.0543	-22.4073	-14.647
		15.5	-36.9481	-22.3846	-14.5635
		15.5333	-36.8353	-22.3657	-14.4696
		15.5667	-36.7171	-22.3504	-14.3667
		15.6	-36.5945	-22.3382	-14.2563
		15.6333	-36.4686	-22.3287	-14.1398
		15.6667	-36.3401	-22.3215	-14.0187
		15.7	-36.2101	-22.3159	-13.8943
		15.7333	-36.0795	-22.3114	-13.7681
		15.7667	-35.9489	-22.3075	-13.6414
		15.8	-35.8191	-22.3036	-13.5155
		15.8333	-35.6909	-22.2992	-13.3917
		15.8667	-35.5648	-22.2939	-13.2709
		15.9	-35.4414	-22.2871	-13.1543
		15.9333	-35.3212	-22.2784	-13.0428
		15.9667	-35.2047	-22.2676	-12.9371
		16	-35.0922	-22.2543	-12.8379
		16.0333	-34.9841	-22.2382	-12.7459
		16.0667	-34.8806	-22.2192	-12.6613
		16.1	-34.7819	-22.1973	-12.5846
		16.1333	-34.6882	-22.1722	-12.516
		16.1667	-34.5996	-22.1442	-12.4554
		16.2	-34.5162	-22.1132	-12.403
		16.2333	-34.4378	-22.0793	-12.3585
		16.2667	-34.3645	-22.0429	-12.3217
		16.3	-34.2963	-22.0039	-12.2923
		16.3333	-34.2328	-21.9629	-12.27
		16.3667	-34.1741	-21.92	-12.2542
		16.4	-34.1199	-21.8755	-12.2444
		16.4333	-34.0699	-21.8298	-12.2401
		16.4667	-34.024	-21.7833	-12.2407
		16.5	-33.9818	-21.7362	-12.2456
		16.5333	-33.9431	-21.689	-12.2541
		16.5667	-33.9075	-21.642	-12.2655
		16.6	-33.8747	-21.5954	-12.2793
		16.6333	-33.8444	-21.5496	-12.2948
		16.6667	-33.8164	-21.5049	-12.3115
		16.7	-33.7901	-21.4615	-12.3287
		16.7333	-33.7655	-21.4196	-12.3459
		16.7667	-33.742	-21.3794	-12.3626
		16.8	-33.7195	-21.3411	-12.3783
		16.8333	-33.6975	-21.3047	-12.3928
		16.8667	-33.6759	-21.2704	-12.4055
		16.9	-33.6544	-21.2381	-12.4162
		16.9333	-33.6327	-21.2079	-12.4247
		16.9667	-33.6105	-21.1797	-12.4308
		17	-33.5878	-21.1535	-12.4343
		17.0333	-33.5642	-21.1292	-12.435
		17.0667	-33.5397	-21.1067	-12.433
		17.1	-33.5141	-21.0858	-12.4283
		17.1333	-33.4873	-21.0664	-12.4209
		17.1667	-33.4591	-21.0483	-12.4108
		17.2	-33.4296	-21.0314	-12.3982
		17.2333	-33.3987	-21.0155	-12.3831
		17.2667	-33.3663	-21.0004	-12.3658
		17.3	-33.3325	-20.986	-12.3465
		17.3333	-33.2973	-20.972	-12.3252
		17.3667	-33.2607	-20.9584	-12.3023
		17.4	-33.2228	-20.9449	-12.278
		17.4333	-33.1838	-20.9314	-12.2524
		17.4667	-33.1435	-20.9178	-12.2258
		17.5	-33.1024	-20.9039	-12.1984
		17.5333	-33.0603	-20.8897	-12.1705
		17.5667	-33.0174	-20.8752	-12.1423
		17.6	-32.974	-20.8601	-12.1139
		17.6333	-32.9301	-20.8445	-12.0856
		17.6667	-32.8859	-20.8284	-12.0576
		17.7	-32.8416	-20.8116	-12.03
		17.7333	-32.7973	-20.7943	-12.003
		17.7667	-32.7532	-20.7763	-11.9768
		17.8	-32.7094	-20.7578	-11.9516
		17.8333	-32.6661	-20.7388	-11.9274
		17.8667	-32.6235	-20.7192	-11.9043
		17.9	-32.5816	-20.6991	-11.8826
		17.9333	-32.5407	-20.6785	-11.8622
		17.9667	-32.5008	-20.6576	-11.8432
		18	-32.462	-20.6362	-11.8258
		18.0333	-32.4245	-20.6146	-11.81
		18.0667	-32.3883	-20.5926	-11.7957
		18.1	-32.3535	-20.5704	-11.7831
		18.1333	-32.3202	-20.548	-11.7722
		18.1667	-32.2884	-20.5254	-11.763
		18.2	-32.2581	-20.5027	-11.7554
		18.2333	-32.2294	-20.4799	-11.7495
		18.2667	-32.2022	-20.457	-11.7452
		18.3	-32.1765	-20.434	-11.7425
		18.3333	-32.1523	-20.411	-11.7413
		18.3667	-32.1296	-20.388	-11.7416
		18.4	-32.1083	-20.365	-11.7433
		18.4333	-32.0883	-20.342	-11.7463
		18.4667	-32.0696	-20.319	-11.7506
		18.5	-32.052	-20.296	-11.756
		18.5333	-32.0355	-20.2731	-11.7624
		18.5667	-32.0199	-20.2503	-11.7696
		18.6	-32.0052	-20.2275	-11.7777
		18.6333	-31.9912	-20.2049	-11.7863
		18.6667	-31.9777	-20.1823	-11.7954
		18.7	-31.9648	-20.1599	-11.8049
		18.7333	-31.9521	-20.1376	-11.8145
		18.7667	-31.9397	-20.1156	-11.8241
		18.8	-31.9273	-20.0937	-11.8336
		18.8333	-31.9149	-20.072	-11.8429
		18.8667	-31.9022	-20.0506	-11.8516
		18.9	-31.8893	-20.0295	-11.8598
		18.9333	-31.876	-20.0086	-11.8673
		18.9667	-31.8621	-19.9881	-11.8739
		19	-31.8475	-19.9679	-11.8796
		19.0333	-31.8322	-19.9481	-11.8841
		19.0667	-31.8161	-19.9286	-11.8875
		19.1	-31.7991	-19.9095	-11.8896
		19.1333	-31.7812	-19.8908	-11.8903
		19.1667	-31.7622	-19.8725	-11.8897
		19.2	-31.7422	-19.8545	-11.8876
		19.2333	-31.721	-19.837	-11.8841
		19.2667	-31.6988	-19.8197	-11.879
		19.3	-31.6754	-19.8028	-11.8726
		19.3333	-31.6509	-19.7863	-11.8646
		19.3667	-31.6253	-19.77	-11.8553
		19.4	-31.5986	-19.7539	-11.8446
		19.4333	-31.5708	-19.7382	-11.8327
		19.4667	-31.542	-19.7225	-11.8195
		19.5	-31.5123	-19.7071	-11.8053
		19.5333	-31.4817	-19.6917	-11.79
		19.5667	-31.4503	-19.6765	-11.7738
		19.6	-31.4181	-19.6613	-11.7568
		19.6333	-31.3853	-19.6461	-11.7392
		19.6667	-31.3519	-19.6309	-11.721
		19.7	-31.318	-19.6157	-11.7023
		19.7333	-31.2838	-19.6005	-11.6833
		19.7667	-31.2492	-19.5852	-11.6641
		19.8	-31.2146	-19.5698	-11.6447
		19.8333	-31.1798	-19.5545	-11.6253
		19.8667	-31.1451	-19.5391	-11.606
		19.9	-31.1105	-19.5237	-11.5868
		19.9333	-31.0762	-19.5084	-11.5678
		19.9667	-31.0422	-19.4931	-11.5491
		20	-31.0086	-19.4779	-11.5307
		20.0333	-30.9756	-19.463	-11.5126
		20.0667	-30.9431	-19.4482	-11.4949
		20.1	-30.9114	-19.4337	-11.4776
		20.1333	-30.8803	-19.4196	-11.4607
		20.1667	-30.8501	-19.406	-11.4442
		20.2	-30.8208	-19.3928	-11.4281
		20.2333	-30.7924	-19.3801	-11.4123
		20.2667	-30.7649	-19.3681	-11.3968
		20.3	-30.7385	-19.3568	-11.3817
		20.3333	-30.713	-19.3462	-11.3668
		20.3667	-30.6886	-19.3364	-11.3522
		20.4	-30.6651	-19.3274	-11.3378
		20.4333	-30.6427	-19.3192	-11.3235
		20.4667	-30.6214	-19.3119	-11.3094
		20.5	-30.601	-19.3056	-11.2954
		20.5333	-30.5816	-19.3	-11.2815
		20.5667	-30.5631	-19.2953	-11.2677
		20.6	-30.5454	-19.2915	-11.254
		20.6333	-30.5287	-19.2884	-11.2403
		20.6667	-30.5127	-19.286	-11.2267
		20.7	-30.4975	-19.2843	-11.2131
		20.7333	-30.4829	-19.2832	-11.1997
		20.7667	-30.4689	-19.2826	-11.1863
		20.8	-30.4555	-19.2824	-11.1731
		20.8333	-30.4426	-19.2826	-11.16
		20.8667	-30.43	-19.2829	-11.1471
		20.9	-30.4178	-19.2833	-11.1344
		20.9333	-30.4058	-19.2838	-11.122
		20.9667	-30.3941	-19.2841	-11.1099
		21	-30.3824	-19.2843	-11.0981
		21.0333	-30.3708	-19.2841	-11.0867
		21.0667	-30.3592	-19.2836	-11.0756
		21.1	-30.3476	-19.2826	-11.065
		21.1333	-30.3358	-19.2811	-11.0547
		21.1667	-30.3239	-19.279	-11.0449
		21.2	-30.3118	-19.2762	-11.0355
		21.2333	-30.2994	-19.2728	-11.0266
		21.2667	-30.2868	-19.2688	-11.018
		21.3	-30.2738	-19.264	-11.0098
		21.3333	-30.2606	-19.2586	-11.002
		21.3667	-30.247	-19.2525	-10.9944
		21.4	-30.2331	-19.2459	-10.9871
		21.4333	-30.2188	-19.2387	-10.9801
		21.4667	-30.2042	-19.2311	-10.9731
		21.5	-30.1893	-19.2231	-10.9662
		21.5333	-30.1742	-19.2148	-10.9594
		21.5667	-30.1587	-19.2063	-10.9524
		21.6	-30.143	-19.1977	-10.9453
		21.6333	-30.1271	-19.1891	-10.938
		21.6667	-30.1111	-19.1806	-10.9304
		21.7	-30.0949	-19.1724	-10.9225
		21.7333	-30.0786	-19.1645	-10.9141
		21.7667	-30.0624	-19.157	-10.9054
		21.8	-30.0461	-19.15	-10.8961
		21.8333	-30.03	-19.1436	-10.8864
		21.8667	-30.014	-19.1379	-10.8761
		21.9	-29.9982	-19.133	-10.8652
		21.9333	-29.9826	-19.1287	-10.8539
		21.9667	-29.9674	-19.1253	-10.842
		22	-29.9525	-19.1227	-10.8297
		22.0333	-29.938	-19.121	-10.817
		22.0667	-29.9239	-19.12	-10.8039
		22.1	-29.9104	-19.1199	-10.7905
		22.1333	-29.8974	-19.1204	-10.7769
		22.1667	-29.8849	-19.1217	-10.7632
		22.2	-29.8731	-19.1235	-10.7495
		22.2333	-29.8618	-19.1259	-10.7359
		22.2667	-29.8513	-19.1288	-10.7225
		22.3	-29.8413	-19.1319	-10.7094
		22.3333	-29.832	-19.1353	-10.6967
		22.3667	-29.8234	-19.1388	-10.6846
		22.4	-29.8154	-19.1424	-10.6731
		22.4333	-29.8081	-19.1458	-10.6623
		22.4667	-29.8014	-19.1491	-10.6523
		22.5	-29.7952	-19.152	-10.6432
		22.5333	-29.7896	-19.1546	-10.635
		22.5667	-29.7846	-19.1567	-10.6279
		22.6	-29.78	-19.1582	-10.6218
		22.6333	-29.7758	-19.1591	-10.6167
		22.6667	-29.772	-19.1593	-10.6127
		22.7	-29.7685	-19.1588	-10.6097
		22.7333	-29.7653	-19.1576	-10.6077
		22.7667	-29.7622	-19.1556	-10.6066
		22.8	-29.7593	-19.1528	-10.6065
		22.8333	-29.7563	-19.1493	-10.6071
		22.8667	-29.7534	-19.145	-10.6083
		22.9	-29.7504	-19.1401	-10.6102
		22.9333	-29.7471	-19.1346	-10.6125
		22.9667	-29.7437	-19.1285	-10.6152
		23	-29.7399	-19.1219	-10.618
		23.0333	-29.7357	-19.1148	-10.6209
		23.0667	-29.7311	-19.1075	-10.6236
		23.1	-29.726	-19.0998	-10.6261
		23.1333	-29.7203	-19.092	-10.6282
		23.1667	-29.7139	-19.0841	-10.6298
		23.2	-29.7069	-19.0762	-10.6308
		23.2333	-29.6992	-19.0683	-10.6309
		23.2667	-29.6908	-19.0606	-10.6302
		23.3	-29.6816	-19.0531	-10.6285
		23.3333	-29.6715	-19.0458	-10.6257
		23.3667	-29.6607	-19.0389	-10.6219
		23.4	-29.6491	-19.0323	-10.6168
		23.4333	-29.6366	-19.026	-10.6106
		23.4667	-29.6233	-19.0201	-10.6032
		23.5	-29.6093	-19.0146	-10.5947
		23.5333	-29.5945	-19.0095	-10.585
		23.5667	-29.5789	-19.0047	-10.5742
		23.6	-29.5627	-19.0003	-10.5624
		23.6333	-29.5458	-18.9962	-10.5496
		23.6667	-29.5283	-18.9923	-10.536
		23.7	-29.5102	-18.9886	-10.5216
		23.7333	-29.4917	-18.985	-10.5067
		23.7667	-29.4728	-18.9816	-10.4913
		23.8	-29.4536	-18.9781	-10.4755
		23.8333	-29.4341	-18.9746	-10.4595
		23.8667	-29.4145	-18.9711	-10.4435
		23.9	-29.3948	-18.9673	-10.4275
		23.9333	-29.3751	-18.9633	-10.4117
		23.9667	-29.3554	-18.9591	-10.3963
		24	-29.336	-18.9546	-10.3814
		24.0333	-29.3167	-18.9496	-10.3671
		24.0667	-29.2979	-18.9444	-10.3535
		24.1	-29.2794	-18.9387	-10.3407
		24.1333	-29.2615	-18.9326	-10.3289
		24.1667	-29.2441	-18.9261	-10.318
		24.2	-29.2274	-18.9192	-10.3082
		24.2333	-29.2114	-18.9119	-10.2995
		24.2667	-29.1961	-18.9042	-10.2919
		24.3	-29.1817	-18.8962	-10.2854
		24.3333	-29.168	-18.8879	-10.2801
		24.3667	-29.1553	-18.8793	-10.276
		24.4	-29.1435	-18.8705	-10.273
		24.4333	-29.1326	-18.8615	-10.2711
		24.4667	-29.1226	-18.8524	-10.2702
		24.5	-29.1136	-18.8432	-10.2704
		24.5333	-29.1054	-18.834	-10.2714
		24.5667	-29.0982	-18.8248	-10.2734
		24.6	-29.0918	-18.8157	-10.2761
		24.6333	-29.0863	-18.8067	-10.2796
		24.6667	-29.0815	-18.7979	-10.2836
		24.7	-29.0775	-18.7893	-10.2882
		24.7333	-29.0741	-18.7808	-10.2933
		24.7667	-29.0713	-18.7726	-10.2987
		24.8	-29.069	-18.7647	-10.3043
		24.8333	-29.0671	-18.757	-10.3101
		24.8667	-29.0656	-18.7496	-10.316
		24.9	-29.0643	-18.7424	-10.3219
		24.9333	-29.0631	-18.7355	-10.3277
		24.9667	-29.062	-18.7287	-10.3332
		25	-29.0608	-18.7222	-10.3386
		25.0333	-29.0595	-18.7159	-10.3436
		25.0667	-29.0579	-18.7098	-10.3481
		25.1	-29.0559	-18.7038	-10.3522
		25.1333	-29.0535	-18.6978	-10.3557
		25.1667	-29.0506	-18.692	-10.3586
		25.2	-29.047	-18.6863	-10.3608
		25.2333	-29.0428	-18.6806	-10.3622
		25.2667	-29.0378	-18.6749	-10.3628
		25.3	-29.0319	-18.6693	-10.3626
		25.3333	-29.0252	-18.6637	-10.3615
		25.3667	-29.0175	-18.658	-10.3594
		25.4	-29.0088	-18.6524	-10.3564
		25.4333	-28.9992	-18.6469	-10.3524
		25.4667	-28.9886	-18.6413	-10.3473
		25.5	-28.9771	-18.6358	-10.3413
		25.5333	-28.9646	-18.6304	-10.3342
		25.5667	-28.9512	-18.6251	-10.3261
		25.6	-28.9369	-18.6199	-10.317
		25.6333	-28.9218	-18.6148	-10.307
		25.6667	-28.906	-18.6099	-10.296
		25.7	-28.8895	-18.6052	-10.2843
		25.7333	-28.8726	-18.6007	-10.2718
		25.7667	-28.8552	-18.5964	-10.2587
		25.8	-28.8375	-18.5924	-10.2451
		25.8333	-28.8197	-18.5886	-10.2311
		25.8667	-28.8019	-18.585	-10.2169
		25.9	-28.7843	-18.5816	-10.2027
		25.9333	-28.767	-18.5784	-10.1886
		25.9667	-28.7502	-18.5754	-10.1749
		26	-28.7342	-18.5724	-10.1617
		26.0333	-28.719	-18.5695	-10.1494
		26.0667	-28.7048	-18.5667	-10.1381
		26.1	-28.6919	-18.5637	-10.1282
		26.1333	-28.6805	-18.5607	-10.1198
		26.1667	-28.6706	-18.5574	-10.1132
		26.2	-28.6625	-18.5538	-10.1088
		26.2333	-28.6564	-18.5498	-10.1066
		26.2667	-28.6523	-18.5454	-10.1069
		26.3	-28.6505	-18.5404	-10.1101
		26.3333	-28.651	-18.5348	-10.1162
		26.3667	-28.654	-18.5286	-10.1254
		26.4	-28.6596	-18.5216	-10.138
		26.4333	-28.6678	-18.5139	-10.1539
		26.4667	-28.6787	-18.5055	-10.1732
		26.5	-28.6923	-18.4962	-10.196
		26.5333	-28.7085	-18.4862	-10.2223
		26.5667	-28.7275	-18.4756	-10.2519
		26.6	-28.749	-18.4642	-10.2848
		26.6333	-28.7731	-18.4524	-10.3208
		26.6667	-28.7996	-18.44	-10.3596
		26.7	-28.8283	-18.4274	-10.4009
		26.7333	-28.8591	-18.4147	-10.4444
		26.7667	-28.8917	-18.402	-10.4897
		26.8	-28.9259	-18.3896	-10.5363
		26.8333	-28.9614	-18.3776	-10.5838
		26.8667	-28.9978	-18.3664	-10.6315
		26.9	-29.0349	-18.3561	-10.6788
		26.9333	-29.0722	-18.347	-10.7252
		26.9667	-29.1093	-18.3394	-10.7699
		27	-29.1457	-18.3334	-10.8122
		27.0333	-29.1809	-18.3294	-10.8515
		27.0667	-29.2145	-18.3276	-10.8869
		27.1	-29.2459	-18.3281	-10.9178
		27.1333	-29.2745	-18.3311	-10.9434
		27.1667	-29.2997	-18.3367	-10.9629
		27.2	-29.3209	-18.3451	-10.9758
		27.2333	-29.3375	-18.3562	-10.9813
		27.2667	-29.3489	-18.3701	-10.9788
		27.3	-29.3544	-18.3866	-10.9677
		27.3333	-29.3533	-18.4058	-10.9475
		27.3667	-29.3449	-18.4272	-10.9177
		27.4	-29.3286	-18.4507	-10.8779
		27.4333	-29.3038	-18.476	-10.8278
		27.4667	-29.2696	-18.5026	-10.767
		27.5	-29.2256	-18.53	-10.6956
		27.5333	-29.171	-18.5577	-10.6133
		27.5667	-29.1051	-18.585	-10.5201
		27.6	-29.0275	-18.6114	-10.4162
		27.6333	-28.9375	-18.6359	-10.3016
		27.6667	-28.8345	-18.6578	-10.1767
		27.7	-28.7181	-18.6763	-10.0418
		27.7333	-28.5876	-18.6904	-9.89719
		27.7667	-28.4428	-18.6993	-9.74347
		27.8	-28.283	-18.7019	-9.58113
		27.8333	-28.108	-18.6973	-9.41077
		27.8667	-27.9175	-18.6845	-9.23303
		27.9	-27.7111	-18.6625	-9.04859
		27.9333	-27.4887	-18.6305	-8.85817
		27.9667	-27.25	-18.5875	-8.6625
		28	-26.9949	-18.5326	-8.46235
		28.0333	-26.7235	-18.465	-8.25846
		28.0667	-26.4356	-18.384	-8.05157
		28.1	-26.1314	-18.2889	-7.84242
		28.1333	-25.8108	-18.1791	-7.63171
		28.1667	-25.4743	-18.0542	-7.4201
		28.2	-25.1219	-17.9137	-7.20822
		28.2333	-24.754	-17.7573	-6.99665
		28.2667	-24.3709	-17.585	-6.7859
		28.3	-23.9731	-17.3967	-6.57642
		28.3333	-23.561	-17.1924	-6.3686
		28.3667	-23.1352	-16.9724	-6.16276
		28.4	-22.6962	-16.7371	-5.95915
		28.4333	-22.2448	-16.4869	-5.75793
		28.4667	-21.7816	-16.2224	-5.5592
		28.5	-21.3073	-15.9443	-5.36298
		28.5333	-20.8227	-15.6535	-5.16924
		28.5667	-20.3287	-15.3508	-4.97786
		28.6	-19.8261	-15.0374	-4.78868
		28.6333	-19.3159	-14.7144	-4.60148
		28.6667	-18.7989	-14.3829	-4.41598
		28.7	-18.2761	-14.0442	-4.23188
		28.7333	-17.7485	-13.6997	-4.04884
		28.7667	-17.2171	-13.3506	-3.86648
		28.8	-16.683	-12.9985	-3.68445
		28.8333	-16.147	-12.6447	-3.50234
		28.8667	-15.6103	-12.2905	-3.3198
		28.9	-15.0739	-11.9375	-3.13645
		28.9333	-14.5388	-11.5868	-2.95196
		28.9667	-14.006	-11.24	-2.76602
		29	-13.4765	-10.8981	-2.57837
		29.0333	-12.9513	-10.5625	-2.38878
		29.0667	-12.4314	-10.2343	-2.19709
		29.1	-11.9177	-9.91446	-2.00319
		29.1333	-11.411	-9.60397	-1.80704
		29.1667	-10.9123	-9.30367	-1.60865
		29.2	-10.4224	-9.0143	-1.40813
		29.2333	-9.94214	-8.7365	-1.20564
		29.2667	-9.47218	-8.47078	-1.00141
		29.3	-9.01327	-8.21753	-0.79573
		29.3333	-8.56604	-7.97705	-0.58899
		29.3667	-8.13111	-7.74949	-0.38162
		29.4	-7.70901	-7.53492	-0.1741
		29.4333	-7.30025	-7.33328	0.03303
		29.4667	-6.90526	-7.14442	0.23916
		29.5	-6.52442	-6.96809	0.44368
		29.5333	-6.15804	-6.80396	0.64592
		29.5667	-5.80639	-6.65159	0.8452
		29.6	-5.46967	-6.5105	1.04083
		29.6333	-5.14803	-6.38013	1.2321
		29.6667	-4.84155	-6.25987	1.41832
		29.7	-4.55026	-6.14906	1.5988
		29.7333	-4.27413	-6.04703	1.7729
		29.7667	-4.01308	-5.95307	1.93998
		29.8	-3.76698	-5.86645	2.09947
		29.8333	-3.53564	-5.78646	2.25081
		29.8667	-3.31883	-5.71237	2.39354
		29.9	-3.11626	-5.64349	2.52723
		29.9333	-2.92762	-5.57914	2.65153
		29.9667	-2.75253	-5.51868	2.76615
		30	-2.59059	-5.46149	2.8709
		30.0333	-2.44138	-5.40701	2.96564
		30.0667	-2.30441	-5.35472	3.05031
		30.1	-2.17919	-5.30414	3.12495
		30.1333	-2.06521	-5.25487	3.18967
		30.1667	-1.96191	-5.20654	3.24463
		30.2	-1.86874	-5.15885	3.29011
		30.2333	-1.78513	-5.11155	3.32642
		30.2667	-1.71049	-5.06443	3.35394
		30.3	-1.64423	-5.01737	3.37313
		30.3333	-1.58576	-4.97025	3.38449
		30.3667	-1.53448	-4.92305	3.38856
		30.4	-1.4898	-4.87574	3.38593
		30.4333	-1.45114	-4.82836	3.37722
		30.4667	-1.41791	-4.78097	3.36306
		30.5	-1.38957	-4.73367	3.34411
		30.5333	-1.36555	-4.68658	3.32103
		30.5667	-1.34532	-4.63981	3.29449
		30.6	-1.32838	-4.59353	3.26515
		30.6333	-1.31423	-4.54788	3.23365
		30.6667	-1.3024	-4.50301	3.2006
		30.7	-1.29246	-4.45907	3.16661
		30.7333	-1.28399	-4.41622	3.13223
		30.7667	-1.2766	-4.37458	3.09798
		30.8	-1.26994	-4.33428	3.06434
		30.8333	-1.26367	-4.29541	3.03174
		30.8667	-1.2575	-4.25807	3.00057
		30.9	-1.25116	-4.22233	2.97116
		30.9333	-1.24442	-4.18821	2.94379
		30.9667	-1.23706	-4.15575	2.9187
		31	-1.22891	-4.12495	2.89604
		31.0333	-1.21982	-4.09578	2.87596
		31.0667	-1.20967	-4.06819	2.85852
		31.1	-1.19838	-4.04213	2.84375
		31.1333	-1.18588	-4.01752	2.83164
		31.1667	-1.17214	-3.99426	2.82212
		31.2	-1.15713	-3.97224	2.81511
		31.2333	-1.14087	-3.95134	2.81047
		31.2667	-1.12338	-3.93143	2.80805
		31.3	-1.10473	-3.91238	2.80765
		31.3333	-1.08497	-3.89406	2.80909
		31.3667	-1.06418	-3.87632	2.81214
		31.4	-1.04247	-3.85904	2.81656
		31.4333	-1.01995	-3.84208	2.82213
		31.4667	-0.99672	-3.82533	2.82861
		31.5	-0.97293	-3.80867	2.83574
		31.5333	-0.9487	-3.79201	2.84331
		31.5667	-0.92418	-3.77526	2.85108
		31.6	-0.8995	-3.75833	2.85883
		31.6333	-0.8748	-3.74118	2.86638
		31.6667	-0.85024	-3.72376	2.87352
		31.7	-0.82594	-3.70603	2.88008
		31.7333	-0.80205	-3.68798	2.88593
		31.7667	-0.77869	-3.66961	2.89092
		31.8	-0.75599	-3.65092	2.89494
		31.8333	-0.73406	-3.63195	2.89789
		31.8667	-0.71301	-3.61272	2.89971
		31.9	-0.69295	-3.59328	2.90033
		31.9333	-0.67395	-3.57368	2.89973
		31.9667	-0.6561	-3.55397	2.89786
		32	-0.63947	-3.53421	2.89475
		32.0333	-0.62409	-3.51447	2.89038
		32.0667	-0.61003	-3.49481	2.88478
		32.1	-0.59731	-3.47529	2.87798
		32.1333	-0.58594	-3.45597	2.87003
		32.1667	-0.57593	-3.4369	2.86097
		32.2	-0.56728	-3.41813	2.85085
		32.2333	-0.55997	-3.39971	2.83974
		32.2667	-0.55396	-3.38166	2.82769
		32.3	-0.54924	-3.36401	2.81478
		32.3333	-0.54573	-3.34678	2.80105
		32.3667	-0.54339	-3.32998	2.78658
		32.4	-0.54216	-3.31359	2.77143
		32.4333	-0.54195	-3.29762	2.75566
		32.4667	-0.5427	-3.28203	2.73933
		32.5	-0.54432	-3.2668	2.72249
		32.5333	-0.54671	-3.2519	2.70519
		32.5667	-0.54979	-3.23727	2.68749
		32.6	-0.55346	-3.22288	2.66942
		32.6333	-0.55763	-3.20868	2.65105
		32.6667	-0.5622	-3.1946	2.6324
		32.7	-0.56707	-3.18059	2.61352
		32.7333	-0.57215	-3.1666	2.59445
		32.7667	-0.57734	-3.15256	2.57522
		32.8	-0.58256	-3.13844	2.55588
		32.8333	-0.58773	-3.12418	2.53645
		32.8667	-0.59275	-3.10973	2.51699
		32.9	-0.59756	-3.09507	2.49752
		32.9333	-0.60207	-3.08015	2.47808
		32.9667	-0.60624	-3.06497	2.45872
		33	-0.61001	-3.04949	2.43948
		33.0333	-0.61331	-3.03372	2.4204
		33.0667	-0.61612	-3.01765	2.40153
		33.1	-0.61839	-3.00131	2.38291
		33.1333	-0.62011	-2.9847	2.36459
		33.1667	-0.62124	-2.96786	2.34662
		33.2	-0.62178	-2.95083	2.32904
		33.2333	-0.62173	-2.93364	2.31191
		33.2667	-0.62109	-2.91635	2.29526
		33.3	-0.61987	-2.89901	2.27915
		33.3333	-0.61808	-2.88169	2.26361
		33.3667	-0.61576	-2.86445	2.24869
		33.4	-0.61294	-2.84736	2.23442
		33.4333	-0.60964	-2.83049	2.22085
		33.4667	-0.60591	-2.8139	2.20799
		33.5	-0.6018	-2.79767	2.19587
		33.5333	-0.59736	-2.78187	2.18451
		33.5667	-0.59263	-2.76656	2.17393
		33.6	-0.58768	-2.75181	2.16412
		33.6333	-0.58257	-2.73767	2.1551
		33.6667	-0.57734	-2.7242	2.14686
		33.7	-0.57206	-2.71144	2.13938
		33.7333	-0.5668	-2.69945	2.13265
		33.7667	-0.56161	-2.68825	2.12664
		33.8	-0.55654	-2.67787	2.12133
		33.8333	-0.55166	-2.66835	2.11669
		33.8667	-0.54701	-2.65968	2.11267
		33.9	-0.54266	-2.65189	2.10923
		33.9333	-0.53864	-2.64496	2.10632
		33.9667	-0.53501	-2.63891	2.1039
		34	-0.53179	-2.6337	2.10191
		34.0333	-0.52904	-2.62934	2.1003
		34.0667	-0.52677	-2.62579	2.09902
		34.1	-0.52502	-2.62303	2.09802
		34.1333	-0.5238	-2.62103	2.09723
		34.1667	-0.52314	-2.61974	2.0966
		34.2	-0.52303	-2.61913	2.09609
		34.2333	-0.5235	-2.61915	2.09565
		34.2667	-0.52453	-2.61975	2.09522
		34.3	-0.52612	-2.62089	2.09477
		34.3333	-0.52827	-2.62252	2.09425
		34.3667	-0.53096	-2.62459	2.09363
		34.4	-0.53416	-2.62703	2.09287
		34.4333	-0.53786	-2.6298	2.09194
		34.4667	-0.54203	-2.63283	2.09081
		34.5	-0.54663	-2.63608	2.08945
		34.5333	-0.55163	-2.63949	2.08785
		34.5667	-0.557	-2.64299	2.08599
		34.6	-0.5627	-2.64654	2.08384
		34.6333	-0.56868	-2.65007	2.08139
		34.6667	-0.5749	-2.65352	2.07863
		34.7	-0.58131	-2.65685	2.07554
		34.7333	-0.58788	-2.65998	2.0721
		34.7667	-0.59455	-2.66287	2.06832
		34.8	-0.60129	-2.66545	2.06416
		34.8333	-0.60804	-2.66766	2.05963
		34.8667	-0.61476	-2.66946	2.05469
		34.9	-0.62142	-2.67077	2.04935
		34.9333	-0.62797	-2.67156	2.04359
		34.9667	-0.63437	-2.67175	2.03738
		35	-0.6406	-2.6713	2.0307
		35.0333	-0.6466	-2.67016	2.02355
		35.0667	-0.65237	-2.66827	2.0159
		35.1	-0.65787	-2.6656	2.00773
		35.1333	-0.66307	-2.66209	1.99902
		35.1667	-0.66796	-2.65771	1.98975
		35.2	-0.67252	-2.65243	1.97991
		35.2333	-0.67674	-2.64622	1.96947
		35.2667	-0.68062	-2.63905	1.95843
		35.3	-0.68414	-2.6309	1.94676
		35.3333	-0.6873	-2.62177	1.93447
		35.3667	-0.69011	-2.61165	1.92154
		35.4	-0.69257	-2.60055	1.90798
		35.4333	-0.69469	-2.58848	1.89379
		35.4667	-0.69649	-2.57547	1.87898
		35.5	-0.69797	-2.56153	1.86356
		35.5333	-0.69916	-2.54672	1.84756
		35.5667	-0.70007	-2.53108	1.83101
		35.6	-0.70073	-2.51466	1.81393
		35.6333	-0.70116	-2.49753	1.79637
		35.6667	-0.70138	-2.47977	1.77838
		35.7	-0.70143	-2.46144	1.76001
		35.7333	-0.70133	-2.44265	1.74132
		35.7667	-0.7011	-2.42348	1.72238
		35.8	-0.70079	-2.40403	1.70324
		35.8333	-0.7004	-2.38441	1.684
		35.8667	-0.69999	-2.36471	1.66472
		35.9	-0.69956	-2.34506	1.64549
		35.9333	-0.69916	-2.32555	1.62639
		35.9667	-0.6988	-2.3063	1.60751
		36	-0.69851	-2.28742	1.58891
		36.0333	-0.69831	-2.26901	1.5707
		36.0667	-0.69823	-2.25118	1.55295
		36.1	-0.69829	-2.23402	1.53573
		36.1333	-0.6985	-2.21763	1.51913
		36.1667	-0.69888	-2.20209	1.50321
		36.2	-0.69944	-2.18747	1.48804
		36.2333	-0.7002	-2.17386	1.47366
		36.2667	-0.70116	-2.1613	1.46014
		36.3	-0.70233	-2.14985	1.44752
		36.3333	-0.70372	-2.13955	1.43583
		36.3667	-0.70532	-2.13043	1.42511
		36.4	-0.70715	-2.1225	1.41536
		36.4333	-0.70918	-2.11578	1.4066
		36.4667	-0.71143	-2.11027	1.39884
		36.5	-0.71389	-2.10595	1.39206
		36.5333	-0.71654	-2.1028	1.38626
		36.5667	-0.71938	-2.1008	1.38142
		36.6	-0.72239	-2.0999	1.37751
		36.6333	-0.72557	-2.10007	1.3745
		36.6667	-0.72889	-2.10124	1.37235
		36.7	-0.73235	-2.10338	1.37102
		36.7333	-0.73593	-2.1064	1.37047
		36.7667	-0.73961	-2.11026	1.37065
		36.8	-0.74338	-2.11489	1.37151
		36.8333	-0.74721	-2.12022	1.37301
		36.8667	-0.7511	-2.12619	1.37509
		36.9	-0.75502	-2.13273	1.37771
		36.9333	-0.75896	-2.13977	1.38082
		36.9667	-0.7629	-2.14727	1.38437
		37	-0.76683	-2.15516	1.38834
		37.0333	-0.77072	-2.1634	1.39267
		37.0667	-0.77458	-2.17193	1.39735
		37.1	-0.77838	-2.18071	1.40233
		37.1333	-0.78211	-2.18971	1.4076
		37.1667	-0.78576	-2.19889	1.41313
		37.2	-0.78933	-2.20823	1.4189
		37.2333	-0.7928	-2.21771	1.42491
		37.2667	-0.79616	-2.2273	1.43114
		37.3	-0.79942	-2.237	1.43758
		37.3333	-0.80256	-2.24679	1.44423
		37.3667	-0.80558	-2.25667	1.45109
		37.4	-0.80849	-2.26664	1.45815
		37.4333	-0.81127	-2.27667	1.4654
		37.4667	-0.81393	-2.28678	1.47285
		37.5	-0.81648	-2.29696	1.48048
		37.5333	-0.81891	-2.30719	1.48828
		37.5667	-0.82123	-2.31747	1.49624
		37.6	-0.82343	-2.32778	1.50435
		37.6333	-0.82553	-2.33811	1.51258
		37.6667	-0.82754	-2.34844	1.5209
		37.7	-0.82945	-2.35873	1.52928
		37.7333	-0.83127	-2.36895	1.53768
		37.7667	-0.83301	-2.37906	1.54606
		37.8	-0.83467	-2.38902	1.55435
		37.8333	-0.83627	-2.39878	1.56251
		37.8667	-0.8378	-2.40827	1.57047
		37.9	-0.83928	-2.41743	1.57815
		37.9333	-0.84071	-2.4262	1.5855
		37.9667	-0.84209	-2.43451	1.59242
		38	-0.84343	-2.44227	1.59884
		38.0333	-0.84474	-2.44941	1.60467
		38.0667	-0.84601	-2.45586	1.60984
		38.1	-0.84726	-2.46153	1.61427
		38.1333	-0.84848	-2.46634	1.61786
		38.1667	-0.84967	-2.47023	1.62056
		38.2	-0.85085	-2.47313	1.62228
		38.2333	-0.852	-2.47496	1.62296
		38.2667	-0.85313	-2.47568	1.62255
		38.3	-0.85423	-2.47524	1.621
		38.3333	-0.85531	-2.47359	1.61828
		38.3667	-0.85637	-2.47072	1.61435
		38.4	-0.85739	-2.46661	1.60922
		38.4333	-0.85838	-2.46125	1.60287
		38.4667	-0.85934	-2.45467	1.59533
		38.5	-0.86025	-2.44689	1.58663
		38.5333	-0.86112	-2.43794	1.57682
		38.5667	-0.86194	-2.4279	1.56596
		38.6	-0.86271	-2.41683	1.55412
		38.6333	-0.86343	-2.40482	1.5414
		38.6667	-0.86408	-2.39197	1.5279
		38.7	-0.86466	-2.3784	1.51374
		38.7333	-0.86517	-2.36422	1.49905
		38.7667	-0.86561	-2.34959	1.48398
		38.8	-0.86598	-2.33464	1.46866
		38.8333	-0.86626	-2.31953	1.45327
		38.8667	-0.86646	-2.30442	1.43796
		38.9	-0.86658	-2.28947	1.42289
		38.9333	-0.86661	-2.27485	1.40824
		38.9667	-0.86656	-2.26072	1.39416
		39	-0.86643	-2.24725	1.38083
		39.0333	-0.86621	-2.2346	1.36839
		39.0667	-0.86591	-2.2229	1.357
		39.1	-0.86553	-2.21231	1.34678
		39.1333	-0.86508	-2.20296	1.33788
		39.1667	-0.86456	-2.19495	1.33039
		39.2	-0.86397	-2.18839	1.32442
		39.2333	-0.86332	-2.18336	1.32003
		39.2667	-0.86263	-2.17993	1.3173
		39.3	-0.86188	-2.17814	1.31625
		39.3333	-0.86111	-2.17802	1.31691
		39.3667	-0.8603	-2.17956	1.31927
		39.4	-0.85947	-2.18277	1.3233
		39.4333	-0.85863	-2.18758	1.32895
		39.4667	-0.8578	-2.19395	1.33615
		39.5	-0.85697	-2.20179	1.34482
		39.5333	-0.85616	-2.211	1.35484
		39.5667	-0.85538	-2.22145	1.36607
		39.6	-0.85464	-2.23302	1.37838
		39.6333	-0.85395	-2.24554	1.3916
		39.6667	-0.85331	-2.25885	1.40554
		39.7	-0.85275	-2.27277	1.42002
		39.7333	-0.85226	-2.28711	1.43485
		39.7667	-0.85185	-2.30166	1.44981
		39.8	-0.85154	-2.31624	1.4647
		39.8333	-0.85132	-2.33063	1.47931
		39.8667	-0.85121	-2.34464	1.49342
		39.9	-0.85122	-2.35805	1.50683
		39.9333	-0.85134	-2.37068	1.51935
		39.9667	-0.85158	-2.38235	1.53077
		40	-0.85194	-2.39286	1.54092
		40.0333	-0.85243	-2.40207	1.54964
		40.0667	-0.85305	-2.40983	1.55678
		40.1	-0.85379	-2.41599	1.5622
		40.1333	-0.85466	-2.42046	1.5658
		40.1667	-0.85566	-2.42314	1.56748
		40.2	-0.85678	-2.42395	1.56717
		40.2333	-0.85802	-2.42285	1.56483
		40.2667	-0.85938	-2.41982	1.56044
		40.3	-0.86085	-2.41484	1.55398
		40.3333	-0.86243	-2.40793	1.5455
		40.3667	-0.86411	-2.39914	1.53503
		40.4	-0.86589	-2.38853	1.52264
		40.4333	-0.86775	-2.37617	1.50842
		40.4667	-0.86969	-2.36218	1.49249
		40.5	-0.87171	-2.34667	1.47496
		40.5333	-0.87379	-2.32978	1.45599
		40.5667	-0.87593	-2.31165	1.43572
		40.6	-0.87812	-2.29246	1.41434
		40.6333	-0.88035	-2.27237	1.39202
		40.6667	-0.88261	-2.25157	1.36895
		40.7	-0.8849	-2.23023	1.34533
		40.7333	-0.88721	-2.20855	1.32134
		40.7667	-0.88952	-2.18672	1.29719
		40.8	-0.89184	-2.16492	1.27308
		40.8333	-0.89416	-2.14334	1.24918
		40.8667	-0.89646	-2.12215	1.22569
		40.9	-0.89875	-2.10152	1.20277
		40.9333	-0.90102	-2.08161	1.18059
		40.9667	-0.90327	-2.06257	1.1593
		41	-0.90549	-2.04452	1.13903
		41.0333	-0.90767	-2.02758	1.11991
		41.0667	-0.90982	-2.01185	1.10203
		41.1	-0.91193	-1.99741	1.08548
		41.1333	-0.914	-1.98434	1.07033
		41.1667	-0.91604	-1.97266	1.05663
		41.2	-0.91803	-1.96243	1.0444
		41.2333	-0.91998	-1.95363	1.03365
		41.2667	-0.9219	-1.94627	1.02437
		41.3	-0.92378	-1.94032	1.01655
		41.3333	-0.92562	-1.93575	1.01013
		41.3667	-0.92742	-1.93249	1.00507
		41.4	-0.9292	-1.93047	1.00128
		41.4333	-0.93094	-1.92962	0.99868
		41.4667	-0.93266	-1.92984	0.99718
		41.5	-0.93435	-1.93103	0.99667
		41.5333	-0.93603	-1.93307	0.99704
		41.5667	-0.93768	-1.93585	0.99817
		41.6	-0.93932	-1.93925	0.99993
		41.6333	-0.94095	-1.94315	1.0022
		41.6667	-0.94257	-1.94742	1.00485
		41.7	-0.94418	-1.95194	1.00776
		41.7333	-0.94578	-1.95659	1.01081
		41.7667	-0.94738	-1.96126	1.01388
		41.8	-0.94898	-1.96583	1.01685
		41.8333	-0.95058	-1.97021	1.01963
		41.8667	-0.95218	-1.9743	1.02212
		41.9	-0.95377	-1.97801	1.02424
		41.9333	-0.95537	-1.98128	1.02591
		41.9667	-0.95697	-1.98404	1.02707
		42	-0.95856	-1.98623	1.02767
		42.0333	-0.96016	-1.98783	1.02767
		42.0667	-0.96174	-1.98879	1.02705
		42.1	-0.96333	-1.98911	1.02578
		42.1333	-0.9649	-1.98878	1.02388
		42.1667	-0.96646	-1.98781	1.02135
		42.2	-0.96801	-1.98621	1.0182
		42.2333	-0.96953	-1.98401	1.01448
		42.2667	-0.97104	-1.98125	1.01021
		42.3	-0.97252	-1.97798	1.00546
		42.3333	-0.97397	-1.97424	1.00027
		42.3667	-0.97539	-1.97009	0.9947
		42.4	-0.97677	-1.96561	0.98883
		42.4333	-0.97812	-1.96084	0.98273
		42.4667	-0.97942	-1.95588	0.97646
		42.5	-0.98067	-1.95078	0.97011
		42.5333	-0.98188	-1.94562	0.96375
		42.5667	-0.98303	-1.94048	0.95745
		42.6	-0.98413	-1.93541	0.95128
		42.6333	-0.98517	-1.9305	0.94533
		42.6667	-0.98615	-1.92579	0.93964
		42.7	-0.98708	-1.92136	0.93428
		42.7333	-0.98795	-1.91725	0.9293
		42.7667	-0.98876	-1.91352	0.92476
		42.8	-0.98951	-1.9102	0.92069
		42.8333	-0.9902	-1.90732	0.91712
		42.8667	-0.99084	-1.90493	0.91408
		42.9	-0.99143	-1.90303	0.91159
		42.9333	-0.99197	-1.90163	0.90967
		42.9667	-0.99246	-1.90076	0.9083
		43	-0.99291	-1.9004	0.90749
		43.0333	-0.99332	-1.90054	0.90723
		43.0667	-0.99369	-1.90118	0.90749
		43.1	-0.99404	-1.90229	0.90825
		43.1333	-0.99436	-1.90385	0.90949
		43.1667	-0.99467	-1.90583	0.91116
		43.2	-0.99496	-1.9082	0.91323
		43.2333	-0.99525	-1.91091	0.91566
		43.2667	-0.99554	-1.91393	0.9184
		43.3	-0.99583	-1.91723	0.9214
		43.3333	-0.99613	-1.92076	0.92463
		43.3667	-0.99645	-1.92447	0.92802
		43.4	-0.99679	-1.92833	0.93154
		43.4333	-0.99715	-1.9323	0.93515
		43.4667	-0.99755	-1.93634	0.93879
		43.5	-0.99798	-1.94041	0.94243
		43.5333	-0.99845	-1.94449	0.94605
		43.5667	-0.99896	-1.94855	0.94959
		43.6	-0.99951	-1.95255	0.95305
		43.6333	-1.0001	-1.95649	0.95639
		43.6667	-1.00075	-1.96035	0.9596
		43.7	-1.00143	-1.96411	0.96268
		43.7333	-1.00216	-1.96777	0.9656
		43.7667	-1.00294	-1.97132	0.96838
		43.8	-1.00375	-1.97477	0.97102
		43.8333	-1.0046	-1.97812	0.97352
		43.8667	-1.00548	-1.98138	0.9759
		43.9	-1.00639	-1.98456	0.97817
		43.9333	-1.00732	-1.98769	0.98036
		43.9667	-1.00827	-1.99076	0.98249
		44	-1.00923	-1.99381	0.98459
		44.0333	-1.01019	-1.99686	0.98667
		44.0667	-1.01114	-1.99991	0.98876
		44.1	-1.01208	-2.00298	0.99091
		44.1333	-1.01299	-2.00611	0.99311
		44.1667	-1.01387	-2.00929	0.99542
		44.2	-1.01471	-2.01254	0.99783
		44.2333	-1.0155	-2.01588	1.00038
		44.2667	-1.01622	-2.01929	1.00307
		44.3	-1.01688	-2.0228	1.00592
		44.3333	-1.01745	-2.02638	1.00892
		44.3667	-1.01794	-2.03003	1.01209
		44.4	-1.01833	-2.03374	1.0154
		44.4333	-1.01862	-2.03748	1.01886
		44.4667	-1.01879	-2.04123	1.02243
		44.5	-1.01885	-2.04495	1.02609
		44.5333	-1.01878	-2.0486	1.02982
		44.5667	-1.01859	-2.05214	1.03356
		44.6	-1.01825	-2.05553	1.03728
		44.6333	-1.01779	-2.05871	1.04092
		44.6667	-1.01718	-2.06161	1.04443
		44.7	-1.01644	-2.06419	1.04775
		44.7333	-1.01556	-2.06637	1.05081
		44.7667	-1.01454	-2.06809	1.05355
		44.8	-1.01338	-2.06928	1.0559
		44.8333	-1.01209	-2.06989	1.0578
		44.8667	-1.01068	-2.06985	1.05916
		44.9	-1.00915	-2.06908	1.05994
		44.9333	-1.0075	-2.06755	1.06005
		44.9667	-1.00575	-2.06519	1.05944
		45	-1.0039	-2.06195	1.05805
		45.0333	-1.00197	-2.0578	1.05583
		45.0667	-0.99996	-2.0527	1.05275
		45.1	-0.99788	-2.04663	1.04875
		45.1333	-0.99576	-2.03958	1.04382
		45.1667	-0.9936	-2.03153	1.03793
		45.2	-0.99141	-2.0225	1.03109
		45.2333	-0.98922	-2.01251	1.02329
		45.2667	-0.98702	-2.00158	1.01455
		45.3	-0.98485	-1.98975	1.00491
		45.3333	-0.9827	-1.97709	0.99438
		45.3667	-0.9806	-1.96364	0.98304
		45.4	-0.97856	-1.94951	0.97094
		45.4333	-0.9766	-1.93476	0.95816
		45.4667	-0.97472	-1.91949	0.94478
		45.5	-0.97293	-1.90383	0.93089
		45.5333	-0.97126	-1.88787	0.91661
		45.5667	-0.9697	-1.87175	0.90204
		45.6	-0.96828	-1.85559	0.88731
		45.6333	-0.96699	-1.83953	0.87253
		45.6667	-0.96585	-1.8237	0.85784
		45.7	-0.96487	-1.80824	0.84338
		45.7333	-0.96404	-1.7933	0.82926
		45.7667	-0.96337	-1.779	0.81564
		45.8	-0.96286	-1.76548	0.80263
		45.8333	-0.96252	-1.75287	0.79036
		45.8667	-0.96234	-1.74129	0.77895
		45.9	-0.96232	-1.73085	0.76852
		45.9333	-0.96247	-1.72164	0.75918
		45.9667	-0.96277	-1.71377	0.751
		46	-0.96322	-1.7073	0.74409
		46.0333	-0.96381	-1.7023	0.7385
		46.0667	-0.96453	-1.69882	0.73429
		46.1	-0.96538	-1.69688	0.7315
		46.1333	-0.96635	-1.6965	0.73015
		46.1667	-0.96742	-1.69768	0.73026
		46.2	-0.96858	-1.7004	0.73182
		46.2333	-0.96983	-1.70461	0.73479
		46.2667	-0.97114	-1.71027	0.73914
		46.3	-0.9725	-1.7173	0.74481
		46.3333	-0.9739	-1.72562	0.75172
		46.3667	-0.97532	-1.73512	0.75979
		46.4	-0.97676	-1.74568	0.76892
		46.4333	-0.97819	-1.75718	0.77899
		46.4667	-0.97961	-1.76948	0.78987
		46.5	-0.981	-1.78243	0.80143
		46.5333	-0.98234	-1.79587	0.81353
		46.5667	-0.98363	-1.80964	0.82601
		46.6	-0.98485	-1.82357	0.83872
		46.6333	-0.98599	-1.8375	0.85151
		46.6667	-0.98705	-1.85127	0.86422
		46.7	-0.98801	-1.8647	0.8767
		46.7333	-0.98886	-1.87764	0.88878
		46.7667	-0.98961	-1.88994	0.90033
		46.8	-0.99024	-1.90145	0.91121
		46.8333	-0.99076	-1.91204	0.92128
		46.8667	-0.99115	-1.92158	0.93043
		46.9	-0.99143	-1.92997	0.93854
		46.9333	-0.99158	-1.93712	0.94554
		46.9667	-0.99162	-1.94295	0.95133
		47	-0.99155	-1.94739	0.95584
		47.0333	-0.99136	-1.95041	0.95905
		47.0667	-0.99107	-1.95197	0.96089
		47.1	-0.99069	-1.95207	0.96138
		47.1333	-0.99022	-1.95071	0.96049
		47.1667	-0.98967	-1.94793	0.95825
		47.2	-0.98906	-1.94376	0.9547
		47.2333	-0.9884	-1.93827	0.94988
		47.2667	-0.98769	-1.93153	0.94384
		47.3	-0.98696	-1.92363	0.93667
		47.3333	-0.98622	-1.91467	0.92845
		47.3667	-0.98547	-1.90475	0.91928
		47.4	-0.98474	-1.894	0.90926
		47.4333	-0.98405	-1.88255	0.8985
		47.4667	-0.9834	-1.87053	0.88714
		47.5	-0.98281	-1.85808	0.87528
		47.5333	-0.98229	-1.84534	0.86305
		47.5667	-0.98187	-1.83245	0.85058
		47.6	-0.98155	-1.81955	0.838
		47.6333	-0.98135	-1.80678	0.82543
		47.6667	-0.98128	-1.79426	0.81298
		47.7	-0.98135	-1.78212	0.80077
		47.7333	-0.98157	-1.77048	0.78891
		47.7667	-0.98195	-1.75945	0.7775
		47.8	-0.9825	-1.74912	0.76662
		47.8333	-0.98323	-1.73958	0.75635
		47.8667	-0.98414	-1.73091	0.74677
		47.9	-0.98523	-1.72317	0.73794
		47.9333	-0.98652	-1.71642	0.7299
		47.9667	-0.98799	-1.71068	0.7227
		48	-0.98965	-1.706	0.71635
		48.0333	-0.9915	-1.70237	0.71087
		48.0667	-0.99353	-1.69981	0.70628
		48.1	-0.99574	-1.6983	0.70256
		48.1333	-0.99812	-1.69783	0.6997
		48.1667	-1.00067	-1.69836	0.69768
		48.2	-1.00338	-1.69985	0.69647
		48.2333	-1.00622	-1.70226	0.69604
		48.2667	-1.00921	-1.70553	0.69633
		48.3	-1.01231	-1.70961	0.6973
		48.3333	-1.01552	-1.71442	0.6989
		48.3667	-1.01882	-1.7199	0.70108
		48.4	-1.0222	-1.72598	0.70378
		48.4333	-1.02564	-1.73258	0.70694
		48.4667	-1.02912	-1.73962	0.7105
		48.5	-1.03263	-1.74704	0.71441
		48.5333	-1.03615	-1.75476	0.71862
		48.5667	-1.03966	-1.76271	0.72306
		48.6	-1.04314	-1.77082	0.72769
		48.6333	-1.04658	-1.77903	0.73245
		48.6667	-1.04996	-1.78727	0.73731
		48.7	-1.05326	-1.79548	0.74222
		48.7333	-1.05647	-1.80361	0.74714
		48.7667	-1.05956	-1.8116	0.75204
		48.8	-1.06253	-1.81942	0.75689
		48.8333	-1.06536	-1.82702	0.76165
		48.8667	-1.06804	-1.83435	0.76631
		48.9	-1.07056	-1.8414	0.77084
		48.9333	-1.07289	-1.84812	0.77522
		48.9667	-1.07505	-1.85449	0.77944
		49	-1.077	-1.86048	0.78348
		49.0333	-1.07876	-1.86608	0.78733
		49.0667	-1.0803	-1.87127	0.79097
		49.1	-1.08163	-1.87602	0.79439
		49.1333	-1.08275	-1.88033	0.79758
		49.1667	-1.08364	-1.88418	0.80054
		49.2	-1.08432	-1.88756	0.80324
		49.2333	-1.08478	-1.89046	0.80568
		49.2667	-1.08502	-1.89287	0.80785
		49.3	-1.08504	-1.89478	0.80974
		49.3333	-1.08486	-1.89619	0.81133
		49.3667	-1.08448	-1.89709	0.81262
		49.4	-1.0839	-1.89748	0.81359
		49.4333	-1.08313	-1.89736	0.81423
		49.4667	-1.08218	-1.89672	0.81453
		49.5	-1.08107	-1.89556	0.81449
		49.5333	-1.0798	-1.89389	0.81409
		49.5667	-1.07838	-1.89171	0.81333
		49.6	-1.07683	-1.88903	0.8122
		49.6333	-1.07515	-1.88585	0.8107
		49.6667	-1.07338	-1.8822	0.80883
		49.7	-1.07151	-1.87809	0.80659
		49.7333	-1.06956	-1.87354	0.80398
		49.7667	-1.06754	-1.86857	0.80103
		49.8	-1.06548	-1.86321	0.79773
		49.8333	-1.06338	-1.85749	0.79412
		49.8667	-1.06125	-1.85145	0.7902
		49.9	-1.05913	-1.84513	0.786
		49.9333	-1.057	-1.83856	0.78156
		49.9667	-1.0549	-1.8318	0.7769
		50	-1.05283	-1.82489	0.77206
		50.0333	-1.05081	-1.81788	0.76707
		50.0667	-1.04884	-1.81084	0.76199
		50.1	-1.04695	-1.8038	0.75685
		50.1333	-1.04513	-1.79683	0.7517
		50.1667	-1.0434	-1.79	0.74659
		50.2	-1.04177	-1.78334	0.74157
		50.2333	-1.04025	-1.77693	0.73667
		50.2667	-1.03884	-1.77081	0.73196
		50.3	-1.03756	-1.76504	0.72748
		50.3333	-1.0364	-1.75967	0.72327
		50.3667	-1.03537	-1.75475	0.71938
		50.4	-1.03447	-1.75032	0.71584
		50.4333	-1.03372	-1.74642	0.7127
		50.4667	-1.0331	-1.74309	0.70999
		50.5	-1.03262	-1.74035	0.70773
		50.5333	-1.03229	-1.73823	0.70595
		50.5667	-1.03209	-1.73675	0.70466
		50.6	-1.03203	-1.73593	0.70389
		50.6333	-1.03211	-1.73576	0.70365
		50.6667	-1.03232	-1.73624	0.70393
		50.7	-1.03265	-1.73738	0.70473
		50.7333	-1.03311	-1.73916	0.70605
		50.7667	-1.03369	-1.74157	0.70788
		50.8	-1.03437	-1.74458	0.7102
		50.8333	-1.03516	-1.74816	0.713
		50.8667	-1.03604	-1.75228	0.71624
		50.9	-1.03701	-1.75691	0.7199
		50.9333	-1.03805	-1.76201	0.72396
		50.9667	-1.03917	-1.76754	0.72837
		51	-1.04034	-1.77344	0.73311
		51.0333	-1.04155	-1.77968	0.73813
		51.0667	-1.04281	-1.7862	0.7434
		51.1	-1.04409	-1.79296	0.74888
		51.1333	-1.04538	-1.7999	0.75452
		51.1667	-1.04667	-1.80697	0.7603
		51.2	-1.04795	-1.81412	0.76617
		51.2333	-1.04921	-1.82131	0.77209
		51.2667	-1.05044	-1.82847	0.77803
		51.3	-1.05162	-1.83556	0.78394
		51.3333	-1.05274	-1.84253	0.78979
		51.3667	-1.05379	-1.84934	0.79555
		51.4	-1.05476	-1.85593	0.80117
		51.4333	-1.05564	-1.86226	0.80663
		51.4667	-1.05641	-1.86829	0.81188
		51.5	-1.05706	-1.87397	0.8169
		51.5333	-1.05759	-1.87925	0.82166
		51.5667	-1.05798	-1.8841	0.82612
		51.6	-1.05822	-1.88846	0.83024
		51.6333	-1.05831	-1.89231	0.834
		51.6667	-1.05823	-1.8956	0.83736
		51.7	-1.05799	-1.89828	0.84029
		51.7333	-1.05756	-1.90032	0.84276
		51.7667	-1.05695	-1.90167	0.84472
		51.8	-1.05615	-1.90231	0.84616
		51.8333	-1.05516	-1.90218	0.84702
		51.8667	-1.05397	-1.90125	0.84728
		51.9	-1.05258	-1.89949	0.84691
		51.9333	-1.05099	-1.89687	0.84588
		51.9667	-1.0492	-1.89334	0.84415
		52	-1.04721	-1.8889	0.84169
		52.0333	-1.04503	-1.88351	0.83848
		52.0667	-1.04265	-1.87716	0.8345
		52.1	-1.04009	-1.86982	0.82974
		52.1333	-1.03734	-1.86151	0.82416
		52.1667	-1.03443	-1.85221	0.81778
		52.2	-1.03135	-1.84194	0.81059
		52.2333	-1.02811	-1.83071	0.80259
		52.2667	-1.02474	-1.81854	0.7938
		52.3	-1.02123	-1.80548	0.78424
		52.3333	-1.01761	-1.79156	0.77395
		52.3667	-1.01389	-1.77684	0.76295
		52.4	-1.01009	-1.76139	0.7513
		52.4333	-1.00622	-1.74529	0.73907
		52.4667	-1.0023	-1.72862	0.72631
		52.5	-0.99836	-1.71148	0.71312
		52.5333	-0.9944	-1.69398	0.69957
		52.5667	-0.99047	-1.67623	0.68577
		52.6	-0.98656	-1.65837	0.67181
		52.6333	-0.98272	-1.64053	0.65782
		52.6667	-0.97895	-1.62285	0.6439
		52.7	-0.97528	-1.60547	0.63019
		52.7333	-0.97175	-1.58855	0.6168
		52.7667	-0.96836	-1.57223	0.60387
		52.8	-0.96514	-1.55667	0.59153
		52.8333	-0.96211	-1.54202	0.57991
		52.8667	-0.9593	-1.52843	0.56913
		52.9	-0.95673	-1.51604	0.5593
		52.9333	-0.95442	-1.50498	0.55055
		52.9667	-0.95239	-1.49537	0.54298
		53	-0.95065	-1.48734	0.53669
		53.0333	-0.94922	-1.48097	0.53175
		53.0667	-0.94813	-1.47636	0.52824
		53.1	-0.94738	-1.47358	0.5262
		53.1333	-0.94699	-1.47267	0.52568
		53.1667	-0.94697	-1.47367	0.5267
		53.2	-0.94732	-1.47659	0.52927
		53.2333	-0.94807	-1.48142	0.53335
		53.2667	-0.9492	-1.48812	0.53892
		53.3	-0.95073	-1.49666	0.54593
		53.3333	-0.95266	-1.50695	0.5543
		53.3667	-0.95498	-1.51891	0.56393
		53.4	-0.95769	-1.53242	0.57473
		53.4333	-0.96078	-1.54735	0.58657
		53.4667	-0.96426	-1.56355	0.59929
		53.5	-0.9681	-1.58087	0.61277
		53.5333	-0.9723	-1.59912	0.62682
		53.5667	-0.97683	-1.61812	0.64128
		53.6	-0.98169	-1.63767	0.65597
		53.6333	-0.98686	-1.65757	0.67071
		53.6667	-0.9923	-1.67761	0.68531
		53.7	-0.99801	-1.69759	0.69958
		53.7333	-1.00395	-1.71731	0.71336
		53.7667	-1.01011	-1.73657	0.72646
		53.8	-1.01644	-1.75517	0.73873
		53.8333	-1.02293	-1.77293	0.75
		53.8667	-1.02954	-1.7897	0.76015
		53.9	-1.03625	-1.80531	0.76906
		53.9333	-1.04302	-1.81963	0.77661
		53.9667	-1.04982	-1.83255	0.78274
		54	-1.05661	-1.84398	0.78736
		54.0333	-1.06337	-1.85384	0.79046
		54.0667	-1.07007	-1.86208	0.79201
		54.1	-1.07667	-1.86869	0.79202
		54.1333	-1.08314	-1.87366	0.79053
		54.1667	-1.08945	-1.87702	0.78758
		54.2	-1.09557	-1.87882	0.78325
		54.2333	-1.10147	-1.87912	0.77765
		54.2667	-1.10714	-1.87802	0.77089
		54.3	-1.11253	-1.87563	0.7631
		54.3333	-1.11764	-1.87209	0.75445
		54.3667	-1.12243	-1.86753	0.7451
		54.4	-1.12689	-1.86211	0.73522
		54.4333	-1.131	-1.85601	0.725
		54.4667	-1.13475	-1.84939	0.71464
		54.5	-1.13812	-1.84245	0.70432
		54.5333	-1.14111	-1.83536	0.69425
		54.5667	-1.14371	-1.8283	0.6846
		54.6	-1.1459	-1.82146	0.67556
		54.6333	-1.1477	-1.815	0.6673
		54.6667	-1.1491	-1.80909	0.65999
		54.7	-1.15009	-1.80386	0.65377
		54.7333	-1.1507	-1.79946	0.64876
		54.7667	-1.15092	-1.79599	0.64507
		54.8	-1.15077	-1.79357	0.6428
		54.8333	-1.15025	-1.79225	0.642
		54.8667	-1.14938	-1.7921	0.64271
		54.9	-1.14818	-1.79314	0.64496
		54.9333	-1.14667	-1.79539	0.64872
		54.9667	-1.14485	-1.79883	0.65398
		55	-1.14277	-1.80343	0.66066
		55.0333	-1.14043	-1.80912	0.66869
		55.0667	-1.13786	-1.81583	0.67797
		55.1	-1.13508	-1.82346	0.68837
		55.1333	-1.13212	-1.83188	0.69976
		55.1667	-1.12901	-1.84098	0.71197
		55.2	-1.12576	-1.8506	0.72484
		55.2333	-1.12241	-1.86059	0.73818
		55.2667	-1.11898	-1.87078	0.7518
		55.3	-1.11549	-1.881	0.76551
		55.3333	-1.11197	-1.89108	0.77912
		55.3667	-1.10843	-1.90085	0.79242
		55.4	-1.10491	-1.91014	0.80523
		55.4333	-1.10143	-1.91878	0.81736
		55.4667	-1.09799	-1.92663	0.82864
		55.5	-1.09463	-1.93353	0.8389
		55.5333	-1.09135	-1.93936	0.84801
		55.5667	-1.08818	-1.94401	0.85583
		55.6	-1.08512	-1.94737	0.86225
		55.6333	-1.08219	-1.94937	0.86718
		55.6667	-1.07939	-1.94995	0.87056
		55.7	-1.07674	-1.94908	0.87234
		55.7333	-1.07424	-1.94673	0.8725
		55.7667	-1.07188	-1.94293	0.87104
		55.8	-1.06969	-1.93768	0.86799
		55.8333	-1.06764	-1.93105	0.8634
		55.8667	-1.06575	-1.92309	0.85734
		55.9	-1.06401	-1.9139	0.8499
		55.9333	-1.0624	-1.90358	0.84118
		55.9667	-1.06094	-1.89225	0.83131
		56	-1.0596	-1.88004	0.82044
		56.0333	-1.05838	-1.8671	0.80871
		56.0667	-1.05727	-1.85357	0.79629
		56.1	-1.05626	-1.83961	0.78335
		56.1333	-1.05533	-1.82539	0.77007
		56.1667	-1.05447	-1.81107	0.7566
		56.2	-1.05367	-1.79681	0.74314
		56.2333	-1.05292	-1.78277	0.72985
		56.2667	-1.05219	-1.76909	0.7169
		56.3	-1.05149	-1.75592	0.70443
		56.3333	-1.0508	-1.74339	0.6926
		56.3667	-1.05009	-1.73162	0.68152
		56.4	-1.04937	-1.7207	0.67133
		56.4333	-1.04863	-1.71073	0.6621
		56.4667	-1.04784	-1.70177	0.65393
		56.5	-1.04701	-1.69387	0.64687
		56.5333	-1.04612	-1.68707	0.64096
		56.5667	-1.04516	-1.68138	0.63622
		56.6	-1.04415	-1.6768	0.63265
		56.6333	-1.04306	-1.67329	0.63023
		56.6667	-1.04189	-1.67082	0.62893
		56.7	-1.04066	-1.66933	0.62868
		56.7333	-1.03935	-1.66875	0.62941
		56.7667	-1.03797	-1.66899	0.63103
		56.8	-1.03652	-1.66995	0.63343
		56.8333	-1.03501	-1.67152	0.63652
		56.8667	-1.03344	-1.67359	0.64015
		56.9	-1.03182	-1.67602	0.6442
		56.9333	-1.03017	-1.6787	0.64853
		56.9667	-1.02848	-1.68149	0.65301
		57	-1.02677	-1.68427	0.65749
		57.0333	-1.02506	-1.68691	0.66185
		57.0667	-1.02335	-1.68929	0.66594
		57.1	-1.02166	-1.69131	0.66966
		57.1333	-1.01999	-1.69287	0.67288
		57.1667	-1.01837	-1.69387	0.6755
		57.2	-1.01681	-1.69424	0.67743
		57.2333	-1.01531	-1.69391	0.6786
		57.2667	-1.0139	-1.69285	0.67894
		57.3	-1.01259	-1.69101	0.67842
		57.3333	-1.01138	-1.6884	0.67702
		57.3667	-1.01029	-1.685	0.67471
		57.4	-1.00932	-1.68085	0.67153
		57.4333	-1.00849	-1.67599	0.66749
		57.4667	-1.00781	-1.67046	0.66265
		57.5	-1.00728	-1.66434	0.65706
		57.5333	-1.0069	-1.65772	0.65081
		57.5667	-1.00669	-1.65069	0.644
		57.6	-1.00663	-1.64336	0.63673
		57.6333	-1.00674	-1.63586	0.62912
		57.6667	-1.00701	-1.62831	0.6213
		57.7	-1.00744	-1.62085	0.61341
		57.7333	-1.00802	-1.6136	0.60558
		57.7667	-1.00875	-1.60672	0.59797
		57.8	-1.00962	-1.60033	0.5907
		57.8333	-1.01063	-1.59457	0.58394
		57.8667	-1.01176	-1.58957	0.57781
		57.9	-1.01299	-1.58544	0.57245
		57.9333	-1.01433	-1.58231	0.56798
		57.9667	-1.01575	-1.58026	0.56451
		58	-1.01724	-1.57937	0.56214
		58.0333	-1.01878	-1.57973	0.56095
		58.0667	-1.02037	-1.58138	0.56101
		58.1	-1.02197	-1.58435	0.56238
		58.1333	-1.02359	-1.58866	0.56508
		58.1667	-1.02519	-1.59431	0.56912
		58.2	-1.02676	-1.60128	0.57451
		58.2333	-1.0283	-1.60951	0.58121
		58.2667	-1.02977	-1.61896	0.58918
		58.3	-1.03117	-1.62953	0.59836
		58.3333	-1.03249	-1.64114	0.60865
		58.3667	-1.0337	-1.65366	0.61996
		58.4	-1.0348	-1.66697	0.63217
		58.4333	-1.03578	-1.68092	0.64515
		58.4667	-1.03662	-1.69537	0.65875
		58.5	-1.03733	-1.71015	0.67282
		58.5333	-1.03788	-1.72508	0.6872
		58.5667	-1.03829	-1.74	0.70171
		58.6	-1.03855	-1.75472	0.71618
		58.6333	-1.03864	-1.76908	0.73043
		58.6667	-1.03859	-1.7829	0.74431
		58.7	-1.03838	-1.79601	0.75762
		58.7333	-1.03803	-1.80825	0.77022
		58.7667	-1.03754	-1.81949	0.78195
		58.8	-1.03691	-1.82958	0.79266
		58.8333	-1.03616	-1.8384	0.80224
		58.8667	-1.03529	-1.84586	0.81057
		58.9	-1.03433	-1.85188	0.81755
		58.9333	-1.03327	-1.85639	0.82311
		58.9667	-1.03215	-1.85935	0.8272
		59	-1.03096	-1.86075	0.82979
		59.0333	-1.02973	-1.86059	0.83086
		59.0667	-1.02847	-1.8589	0.83043
		59.1	-1.0272	-1.85574	0.82854
		59.1333	-1.02594	-1.85118	0.82524
		59.1667	-1.0247	-1.84531	0.82062
		59.2	-1.0235	-1.83827	0.81477
		59.2333	-1.02235	-1.83018	0.80783
		59.2667	-1.02127	-1.82119	0.79992
		59.3	-1.02028	-1.81149	0.79121
		59.3333	-1.01938	-1.80125	0.78186
		59.3667	-1.01859	-1.79066	0.77207
		59.4	-1.01792	-1.77993	0.76201
		59.4333	-1.01737	-1.76926	0.75189
		59.4667	-1.01696	-1.75886	0.7419
		59.5	-1.01669	-1.74894	0.73225
		59.5333	-1.01656	-1.7397	0.72314
		59.5667	-1.01657	-1.73134	0.71477
		59.6	-1.01673	-1.72404	0.70731
		59.6333	-1.01703	-1.71797	0.70094
		59.6667	-1.01746	-1.71328	0.69583
		59.7	-1.01801	-1.71012	0.69211
		59.7333	-1.01869	-1.70861	0.68992
		59.7667	-1.01948	-1.70883	0.68935
		59.8	-1.02036	-1.71086	0.69051
		59.8333	-1.02132	-1.71475	0.69343
		59.8667	-1.02234	-1.7205	0.69816
		59.9	-1.02341	-1.72812	0.70471
		59.9333	-1.02452	-1.73757	0.71306
		59.9667	-1.02562	-1.74879	0.72317
		60	-1.02672	-1.76169	0.73497
		60.0333	-1.02779	-1.77615	0.74836
		60.0667	-1.0288	-1.79204	0.76325
		60.1	-1.02973	-1.8092	0.77947
		60.1333	-1.03056	-1.82745	0.79689
		60.1667	-1.03128	-1.84659	0.81531
		60.2	-1.03185	-1.86641	0.83456
		60.2333	-1.03226	-1.88668	0.85442
		60.2667	-1.03249	-1.90718	0.87469
		60.3	-1.03253	-1.92765	0.89513
		60.3333	-1.03235	-1.94787	0.91552
		60.3667	-1.03194	-1.96757	0.93563
		60.4	-1.03129	-1.98653	0.95525
		60.4333	-1.03039	-2.00452	0.97413
		60.4667	-1.02922	-2.0213	0.99208
		60.5	-1.0278	-2.03668	1.00889
		60.5333	-1.0261	-2.05046	1.02437
		60.5667	-1.02413	-2.06247	1.03834
		60.6	-1.02189	-2.07255	1.05066
		60.6333	-1.01939	-2.08058	1.06119
		60.6667	-1.01663	-2.08644	1.06981
		60.7	-1.01362	-2.09005	1.07643
		60.7333	-1.01037	-2.09137	1.081
		60.7667	-1.00691	-2.09037	1.08346
		60.8	-1.00323	-2.08704	1.08381
		60.8333	-0.99938	-2.08142	1.08205
		60.8667	-0.99535	-2.07356	1.07821
		60.9	-0.99118	-2.06354	1.07236
		60.9333	-0.9869	-2.05146	1.06457
		60.9667	-0.98252	-2.03746	1.05494
		61	-0.97808	-2.02167	1.04359
		61.0333	-0.9736	-2.00426	1.03066
		61.0667	-0.96911	-1.98542	1.01631
		61.1	-0.96464	-1.96533	1.00069
		61.1333	-0.96022	-1.94421	0.98399
		61.1667	-0.95588	-1.92226	0.96639
		61.2	-0.95164	-1.89971	0.94807
		61.2333	-0.94753	-1.87676	0.92923
		61.2667	-0.94359	-1.85365	0.91006
		61.3	-0.93982	-1.83057	0.89075
		61.3333	-0.93626	-1.80774	0.87148
		61.3667	-0.93293	-1.78536	0.85243
		61.4	-0.92984	-1.76361	0.83377
		61.4333	-0.92702	-1.74267	0.81565
		61.4667	-0.92446	-1.72269	0.79822
		61.5	-0.92219	-1.7038	0.78161
		61.5333	-0.92022	-1.68615	0.76593
		61.5667	-0.91854	-1.66982	0.75128
		61.6	-0.91716	-1.6549	0.73773
		61.6333	-0.91608	-1.64145	0.72536
		61.6667	-0.9153	-1.62951	0.71421
		61.7	-0.9148	-1.61911	0.70431
		61.7333	-0.91458	-1.61024	0.69567
		61.7667	-0.91461	-1.6029	0.68829
		61.8	-0.9149	-1.59705	0.68215
		61.8333	-0.91541	-1.59263	0.67722
		61.8667	-0.91613	-1.58959	0.67346
		61.9	-0.91702	-1.58784	0.67081
		61.9333	-0.91808	-1.58729	0.66921
		61.9667	-0.91926	-1.58784	0.66858
		62	-0.92054	-1.58939	0.66885
		62.0333	-0.92189	-1.59181	0.66992
		62.0667	-0.92328	-1.595	0.67172
		62.1	-0.92468	-1.59883	0.67415
		62.1333	-0.92605	-1.60317	0.67712
		62.1667	-0.92737	-1.60792	0.68054
		62.2	-0.92861	-1.61294	0.68434
		62.2333	-0.92973	-1.61814	0.68841
		62.2667	-0.9307	-1.62339	0.69269
		62.3	-0.93151	-1.62861	0.6971
		62.3333	-0.93213	-1.6337	0.70157
		62.3667	-0.93253	-1.63858	0.70605
		62.4	-0.9327	-1.64317	0.71047
		62.4333	-0.93261	-1.6474	0.71479
		62.4667	-0.93226	-1.65123	0.71897
		62.5	-0.93164	-1.65461	0.72298
		62.5333	-0.93073	-1.65751	0.72678
		62.5667	-0.92954	-1.65991	0.73037
		62.6	-0.92806	-1.66178	0.73372
		62.6333	-0.9263	-1.66313	0.73683
		62.6667	-0.92426	-1.66396	0.7397
		62.7	-0.92196	-1.66428	0.74231
		62.7333	-0.91942	-1.66411	0.74469
		62.7667	-0.91664	-1.66349	0.74684
		62.8	-0.91366	-1.66243	0.74877
		62.8333	-0.9105	-1.66099	0.75049
		62.8667	-0.90718	-1.6592	0.75202
		62.9	-0.90374	-1.65711	0.75338
		62.9333	-0.9002	-1.65477	0.75457
		62.9667	-0.89661	-1.65223	0.75562
		63	-0.893	-1.64955	0.75654
		63.0333	-0.88941	-1.64677	0.75735
		63.0667	-0.88588	-1.64395	0.75807
		63.1	-0.88245	-1.64114	0.75869
		63.1333	-0.87915	-1.6384	0.75925
		63.1667	-0.87603	-1.63578	0.75975
		63.2	-0.87312	-1.63333	0.76021
		63.2333	-0.87047	-1.63109	0.76062
		63.2667	-0.8681	-1.62911	0.76102
		63.3	-0.86605	-1.62744	0.76139
		63.3333	-0.86436	-1.62611	0.76175
		63.3667	-0.86304	-1.62515	0.76211
		63.4	-0.86213	-1.62461	0.76248
		63.4333	-0.86164	-1.62451	0.76287
		63.4667	-0.8616	-1.62488	0.76328
		63.5	-0.86202	-1.62574	0.76372
		63.5333	-0.8629	-1.6271	0.76419
		63.5667	-0.86426	-1.62898	0.76472
		63.6	-0.86609	-1.63139	0.7653
		63.6333	-0.86838	-1.63432	0.76594
		63.6667	-0.87114	-1.63779	0.76666
		63.7	-0.87433	-1.64179	0.76745
		63.7333	-0.87796	-1.64629	0.76834
		63.7667	-0.88199	-1.6513	0.76931
		63.8	-0.88639	-1.65678	0.77039
		63.8333	-0.89114	-1.66272	0.77158
		63.8667	-0.8962	-1.66908	0.77287
		63.9	-0.90153	-1.67582	0.77428
		63.9333	-0.9071	-1.6829	0.77581
		63.9667	-0.91284	-1.69029	0.77745
		64	-0.91873	-1.69793	0.7792
		64.0333	-0.92471	-1.70577	0.78107
		64.0667	-0.93072	-1.71376	0.78303
		64.1	-0.93673	-1.72183	0.7851
		64.1333	-0.94267	-1.72993	0.78725
		64.1667	-0.94851	-1.73799	0.78948
		64.2	-0.95417	-1.74595	0.79178
		64.2333	-0.95963	-1.75375	0.79412
		64.2667	-0.96482	-1.76133	0.79651
		64.3	-0.96971	-1.76863	0.79892
		64.3333	-0.97425	-1.77558	0.80133
		64.3667	-0.9784	-1.78214	0.80374
		64.4	-0.98213	-1.78826	0.80613
		64.4333	-0.98541	-1.79389	0.80848
		64.4667	-0.98821	-1.799	0.81079
		64.5	-0.9905	-1.80354	0.81304
		64.5333	-0.99228	-1.80749	0.81521
		64.5667	-0.99352	-1.81084	0.81732
		64.6	-0.99424	-1.81358	0.81934
		64.6333	-0.99441	-1.81569	0.82128
		64.6667	-0.99406	-1.8172	0.82314
		64.7	-0.99318	-1.8181	0.82492
		64.7333	-0.99181	-1.81843	0.82662
		64.7667	-0.98996	-1.81821	0.82826
		64.8	-0.98765	-1.81749	0.82984
		64.8333	-0.98493	-1.8163	0.83136
		64.8667	-0.98183	-1.81469	0.83286
		64.9	-0.9784	-1.81272	0.83433
		64.9333	-0.97467	-1.81046	0.83579
		64.9667	-0.9707	-1.80795	0.83725
		65	-0.96655	-1.80527	0.83872
		65.0333	-0.96227	-1.80249	0.84022
		65.0667	-0.95791	-1.79966	0.84175
		65.1	-0.95354	-1.79686	0.84332
		65.1333	-0.94921	-1.79414	0.84492
		65.1667	-0.94499	-1.79156	0.84657
		65.2	-0.94094	-1.78918	0.84824
		65.2333	-0.9371	-1.78704	0.84994
		65.2667	-0.93355	-1.78518	0.85164
		65.3	-0.93032	-1.78365	0.85333
		65.3333	-0.92748	-1.78245	0.85498
		65.3667	-0.92506	-1.78162	0.85656
		65.4	-0.92311	-1.78116	0.85805
		65.4333	-0.92167	-1.78107	0.8594
		65.4667	-0.92076	-1.78134	0.86057
		65.5	-0.92042	-1.78195	0.86153
		65.5333	-0.92065	-1.78289	0.86223
		65.5667	-0.92148	-1.78412	0.86263
		65.6	-0.92291	-1.7856	0.86269
		65.6333	-0.92493	-1.78729	0.86236
		65.6667	-0.92754	-1.78915	0.86161
		65.7	-0.93073	-1.79112	0.8604
		65.7333	-0.93446	-1.79316	0.8587
		65.7667	-0.93871	-1.79521	0.8565
		65.8	-0.94344	-1.79722	0.85378
		65.8333	-0.94862	-1.79915	0.85053
		65.8667	-0.95418	-1.80095	0.84677
		65.9	-0.96008	-1.80257	0.84249
		65.9333	-0.96625	-1.80399	0.83774
		65.9667	-0.97264	-1.80518	0.83254
		66	-0.97916	-1.80611	0.82695
		66.0333	-0.98576	-1.80677	0.82102
		66.0667	-0.99235	-1.80717	0.81482
		66.1	-0.99886	-1.8073	0.80845
		66.1333	-1.00521	-1.80718	0.80198
		66.1667	-1.01132	-1.80684	0.79552
		66.2	-1.01713	-1.8063	0.78917
		66.2333	-1.02255	-1.80559	0.78305
		66.2667	-1.02751	-1.80478	0.77727
		66.3	-1.03195	-1.8039	0.77195
		66.3333	-1.03579	-1.80302	0.76723
		66.3667	-1.03898	-1.80218	0.7632
		66.4	-1.04147	-1.80146	0.75998
		66.4333	-1.04321	-1.80091	0.7577
		66.4667	-1.04416	-1.80059	0.75643
		66.5	-1.04428	-1.80056	0.75628
		66.5333	-1.04356	-1.80088	0.75732
[truncated: 3,211 more rows]

## Sheet: Fig. 2b
Fig.2b
		Ethanol				Acetone				H2
		LD 1(75.4%)	LD 2(24.1%)	LD 3(0.5%)		LD 1(75.4%)	LD 2(24.1%)	LD 3(0.5%)		LD 1(75.4%)	LD 2(24.1%)	LD 3(0.5%)
		4.98396	-0.61913	-1.12492		-3.12719	-1.44394	-0.43258		-4.01042	1.14481	0.38368
		4.99212	0.27691	-0.93387		-0.98675	-1.84477	-0.76297		-3.58895	1.61603	0.46273
		5.29666	-2.04544	-1.27624		-2.73282	-3.78542	-0.88471		-4.42878	0.28676	0.29139
		5.28327	-1.12427	-1.02903		-2.42427	-3.51225	-0.76967		-5.26166	0.10749	0.3502
		3.68656	-1.49213	3.20107		0.61151	-3.91915	0.27884		-6.36838	-1.44905	0.31294
		4.94873	-1.46318	3.19371		1.46054	-2.99272	0.84907		-5.83799	-1.10146	0.33358
		NH3				CO				NO2
		LD 1(75.4%)	LD 2(24.1%)	LD 3(0.5%)		LD 1(75.4%)	LD 2(24.1%)	LD 3(0.5%)		LD 1(75.4%)	LD 2(24.1%)	LD 3(0.5%)
		0.93333	3.17565	0.1436		1.17555	1.35739	-0.18174		-0.15014	1.44627	-0.05559
		0.44027	3.30386	0.22848		0.83665	1.73931	-0.08966		-0.86563	2.33387	0.23239
		0.82195	2.17139	-0.11039		1.92746	0.16205	-0.50876		-0.13039	0.46171	-0.29039
		0.14033	2.82678	0.14026		1.23732	0.85175	-0.31076		-0.78108	1.48265	0.0218
		1.21075	0.58932	-0.55728						0.20123	-0.41381	-0.54122
		1.08741	1.35216	-0.32938						-0.58115	0.52056	-0.23455

## Sheet: Fig. 2c
Fig.2c
			SnO2	LSCF	SnO2-LSCF
			｜P response｜ (mV)	｜P response｜ (mV)	｜P response｜ (mV)
		CH3CH2OH	34.74	39.359	4.619
		CH3COCH3	73.408	46.849	26.559
		H2	47.52	25.45	21.34
		NH3	6.42	7.133	0.713
		CO	10.74	8.834	1.906
		NO2	16.295	22.565	6.27

## Sheet: Fig. 3a
Fig.3a
			2-EH	Ethanol	Acetone	Toluene	NH3	CO	NO2
		Concentration (ppm)	C response (arb.u.)	C response (arb.u.)	C response (arb.u.)	C response (arb.u.)	C response (arb.u.)	C response (arb.u.)	C response (arb.u.)
		20	3.7	2.19	1.89	1.01	1	1	1
		40	4.33	2.96	2.49	1.02	1	1	1
		60	4.49	3.51	2.75	1.02	1	1	1
		80	4.59	3.88	3.02	1.03	1	1	1
		100	4.93	4.13	3.29	1.04	1	1	1

## Sheet: Fig. 3b
Fig.3b
			2-EH	Ethanol	Acetone	Toluene	NH3	CO	NO2
		Concentration (ppm)	P response（mV）	P response（mV）	P response（mV）	P response（mV）	P response（mV）	P response（mV）	P response（mV）
		20	38.66	45.98	61.8	63.11	35.2	9.74	-0.19
		40	70.4	53.78	75.87	79.71	38.26	14.35	-0.33
		60	82.12	61.11	81.7	95.39	38.55	16.08	-0.48
		80	94.36	61.38	97.6	102.93	42.47	17.27	-0.73
		100	105.7	63.43	100.7	106.49	42.31	18.35	-0.93

## Sheet: Fig. 3c
Fig.3c
		BSCF(2-EH 1-10ppm)					Figure 3c inset (2-EH 0.3-0.8ppm)
		Time (min)	P (mV)	smoothed P (mV)				Time (min)	P (mV)
		0	0.27213	0.34114				0	0.26556
		0.03333	0.34348	0.34348				0.03333	0.26641
		0.06667	0.28486	0.36291				0.06667	0.26787
		0.1	0.246	0.36291				0.1	0.26967
		0.13333	0.18939	0.36291				0.13333	0.27155
		0.16667	0.17934	0.36291				0.16667	0.27155
		0.2	0.23494	0.36291				0.2	0.27359
		0.23333	0.24432	0.36291				0.23333	0.27523
		0.26667	0.31601	0.36291				0.26667	0.27715
		0.3	0.37531	0.36726				0.3	0.27854
		0.33333	0.43493	0.37531				0.33333	0.27998
		0.36667	0.47714	0.38				0.36667	0.28136
		0.4	0.50428	0.40177				0.4	0.28209
		0.43333	0.52103	0.4078				0.43333	0.28335
		0.46667	0.55486	0.41584				0.46667	0.28471
		0.5	0.58132	0.41785				0.5	0.28611
		0.53333	0.58099	0.41785				0.53333	0.28722
		0.56667	0.60142	0.41785				0.56667	0.28867
		0.6	0.59004	0.4078				0.6	0.28975
		0.63333	0.59539	0.4078				0.63333	0.29059
		0.66667	0.59272	0.4078				0.66667	0.29112
		0.7	0.54045	0.4078				0.7	0.29107
		0.73333	0.51801	0.4078				0.73333	0.29157
		0.76667	0.35822	0.4078				0.76667	0.29132
		0.8	0.31367	0.4078				0.8	0.29113
		0.83333	0.04434	0.4078				0.83333	0.29059
		0.86667	0.03127	0.4078				0.86667	0.29115
		0.9	0.0842	0.4078				0.9	0.29136
		0.93333	0.20413	0.4078				0.93333	0.29204
		0.96667	0.4078	0.4078				0.96667	0.29244
		1	0.50629	0.4078				1	0.29302
		1.03333	0.60142	0.35822				1.03333	0.29342
		1.06667	0.61081	0.34583				1.06667	0.29399
		1.1	0.51533	0.34583				1.1	0.29471
		1.13333	0.54314	0.34583				1.13333	0.29547
		1.16667	0.50863	0.34583				1.16667	0.29631
		1.2	0.42522	0.34583				1.2	0.29658
		1.23333	0.34583	0.34583				1.23333	0.29728
		1.26667	0.29625	0.34583				1.26667	0.29722
		1.3	0.24131	0.34583				1.3	0.29695
		1.33333	0.16527	0.34583				1.33333	0.29614
		1.36667	0.15086	0.34583				1.36667	0.29464
		1.4	0.11602	0.34583				1.4	0.29315
		1.43333	0.12406	0.34583				1.43333	0.29197
		1.46667	0.09693	0.34583				1.46667	0.29133
		1.5	0.08788	0.35521				1.5	0.29146
		1.53333	0.11267	0.36626				1.53333	0.29138
		1.56667	0.1177	0.36861				1.56667	0.29278
		1.6	0.14718	0.38133				1.6	0.29409
		1.63333	0.24499	0.4078				1.63333	0.29546
		1.66667	0.20245	0.41149				1.66667	0.29702
		1.7	0.23528	0.41149				1.7	0.29833
		1.73333	0.28318	0.41149				1.73333	0.29981
		1.76667	0.35521	0.41149				1.76667	0.29985
		1.8	0.36626	0.41149				1.8	0.30141
		1.83333	0.38133	0.41149				1.83333	0.30282
		1.86667	0.49892	0.41149				1.86667	0.30397
		1.9	0.36861	0.38234				1.9	0.30398
		1.93333	0.41149	0.38234				1.93333	0.30353
		1.96667	0.51098	0.38234				1.96667	0.30241
		2	0.52672	0.38234				2	0.30083
		2.03333	0.55251	0.38234				2.03333	0.29951
		2.06667	0.56089	0.38234				2.06667	0.29796
		2.1	0.56826	0.38234				2.1	0.29659
		2.13333	0.5773	0.38234				2.13333	0.29545
		2.16667	0.59272	0.38234				2.16667	0.29484
		2.2	0.60377	0.38234				2.2	0.29501
		2.23333	0.59607	0.38234				2.23333	0.29557
		2.26667	0.64363	0.38234				2.26667	0.29679
		2.3	0.60444	0.41149				2.3	0.29853
		2.33333	0.62688	0.44029				2.33333	0.29942
		2.36667	0.62554	0.44498				2.36667	0.30067
		2.4	0.63023	0.47681				2.4	0.30095
		2.43333	0.59238	0.48116				2.43333	0.30041
		2.46667	0.53878	0.49892				2.46667	0.29945
		2.5	0.47681	0.51098				2.5	0.29801
		2.53333	0.44029	0.52672				2.53333	0.29642
		2.56667	0.38234	0.53476				2.56667	0.29642
		2.6	0.33209	0.53878				2.6	0.29482
		2.63333	0.26844	0.55251				2.63333	0.29342
		2.66667	0.19843	0.55251				2.66667	0.29201
		2.7	0.19542	0.55251				2.7	0.29104
		2.73333	0.06711	0.53878				2.73333	0.29004
		2.76667	0.03462	0.53476				2.76667	0.28912
		2.8	0.01218	0.49825				2.8	0.28831
		2.83333	0.02658	0.48116				2.83333	0.28844
		2.86667	0.0909	0.47681				2.86667	0.28783
		2.9	0.23394	0.44498				2.9	0.28734
		2.93333	0.32171	0.44029				2.93333	0.28674
		2.96667	0.44498	0.43862				2.96667	0.28608
		3	0.48116	0.43862				3	0.28479
		3.03333	0.53476	0.43862				3.03333	0.28281
		3.06667	0.58534	0.43862				3.06667	0.27983
		3.1	0.60478	0.43862				3.1	0.27623
		3.13333	0.62521	0.43862				3.13333	0.27378
		3.16667	0.62789	0.43862				3.16667	0.27165
		3.2	0.60611	0.43862				3.2	0.27015
		3.23333	0.60846	0.43862				3.23333	0.27002
		3.26667	0.59506	0.44264				3.26667	0.27131
		3.3	0.57027	0.44498				3.3	0.27359
		3.33333	0.49825	0.48116				3.33333	0.27653
		3.36667	0.43862	0.49825				3.36667	0.27943
		3.4	0.313	0.50093				3.4	0.28195
		3.43333	0.2517	0.53476				3.43333	0.28384
		3.46667	0.15756	0.5351				3.46667	0.28431
		3.5	0.3408	0.56324				3.5	0.28427
		3.53333	0.27012	0.57027				3.53333	0.28366
		3.56667	0.36291	0.58534				3.56667	0.28269
		3.6	0.3867	0.59037				3.6	0.28244
		3.63333	0.4336	0.59037				3.63333	0.28219
		3.66667	0.44264	0.59037				3.66667	0.28195
		3.7	0.50093	0.59037				3.7	0.28208
		3.73333	0.5351	0.59037				3.73333	0.28262
		3.76667	0.56324	0.59037				3.76667	0.28335
		3.8	0.60109	0.57027				3.8	0.28441
		3.83333	0.61047	0.56324				3.83333	0.28516
		3.86667	0.61482	0.53945				3.86667	0.28625
		3.9	0.61181	0.53845				3.9	0.28742
		3.93333	0.60611	0.53778				3.93333	0.28884
		3.96667	0.6031	0.5351				3.96667	0.29012
		4	0.61114	0.50093				4	0.29133
		4.03333	0.59037	0.50093				4.03333	0.29301
		4.06667	0.60276	0.50093				4.06667	0.29452
		4.1	0.5964	0.50093				4.1	0.29645
		4.13333	0.61114	0.50093				4.13333	0.29788
		4.16667	0.61516	0.50093				4.16667	0.29987
		4.2	0.65837	0.50093				4.2	0.30204
		4.23333	0.68115	0.50093				4.23333	0.30425
		4.26667	0.66072	0.50093				4.26667	0.30651
		4.3	0.53845	0.50093				4.3	0.30884
		4.33333	0.53778	0.50093				4.33333	0.31123
		4.36667	0.53945	0.50093				4.36667	0.31297
		4.4	0.44666	0.44666				4.4	0.31492
		4.43333	0.34851	0.39138				4.43333	0.31765
		4.46667	0.19073	0.39138				4.46667	0.32037
		4.5	0.08989	0.39138				4.5	0.32287
		4.53333	0.00548	0.39138				4.53333	0.32485
		4.56667	0.03228	0.39138				4.56667	0.32602
		4.6	0.05472	0.39138				4.6	0.32646
		4.63333	0.06376	0.39138				4.63333	0.32604
		4.66667	0.17431	0.39138				4.66667	0.32546
		4.7	0.22456	0.39138				4.7	0.32526
		4.73333	0.25371	0.39138				4.73333	0.32355
		4.76667	0.30395	0.34851				4.76667	0.32284
		4.8	0.31501	0.31501				4.8	0.32239
		4.83333	0.29524	0.30395				4.83333	0.32215
		4.86667	0.29089	0.30328				4.86667	0.32216
		4.9	0.24499	0.29524				4.9	0.32185
		4.93333	0.16895	0.29122				4.93333	0.32119
		4.96667	0.14584	0.29089				4.96667	0.32119
		5	0.16058	0.25471				5	0.32001
		5.03333	0.25471	0.25371				5.03333	0.31848
		5.06667	0.29122	0.24499				5.06667	0.31667
		5.1	0.39138	0.23729				5.1	0.31458
		5.13333	0.41886	0.22456				5.13333	0.31245
		5.16667	0.47882	0.22456				5.16667	0.31027
		5.2	0.50696	0.22456				5.2	0.30921
		5.23333	0.51165	0.22456				5.23333	0.30735
		5.26667	0.5505	0.22456				5.26667	0.30574
		5.3	0.51332	0.23729				5.3	0.30439
		5.33333	0.52203	0.24499				5.33333	0.30314
		5.36667	0.46408	0.25371				5.36667	0.30207
		5.4	0.4078	0.25471				5.4	0.30121
		5.43333	0.30328	0.26443				5.43333	0.30069
		5.46667	0.23729	0.26443				5.46667	0.30056
		5.5	0.21485	0.26443				5.5	0.30076
		5.53333	0.18738	0.26443				5.53333	0.30086
		5.56667	0.17264	0.26443				5.56667	0.30196
		5.6	0.17766	0.29122				5.6	0.30323
		5.63333	0.14416	0.30328				5.63333	0.30427
		5.66667	0.14718	0.33109				5.66667	0.30497
		5.7	0.12808	0.36392				5.7	0.30535
		5.73333	0.14048	0.39072				5.73333	0.30502
		5.76667	0.10497	0.39138				5.76667	0.30502
		5.8	0.12641	0.39072				5.8	0.30413
		5.83333	0.15723	0.36392				5.83333	0.30289
		5.86667	0.11536	0.33109				5.86667	0.30125
		5.9	0.18269	0.30328				5.9	0.29939
		5.93333	0.21786	0.29223				5.93333	0.29762
		5.96667	0.26443	0.27715				5.96667	0.29554
		6	0.33109	0.27447				6	0.29422
		6.03333	0.36392	0.27447				6.03333	0.29228
		6.06667	0.39072	0.26443				6.06667	0.29112
		6.1	0.41283	0.26443				6.1	0.29189
		6.13333	0.46375	0.26443				6.13333	0.29353
		6.16667	0.48686	0.27447				6.16667	0.29585
		6.2	0.51935	0.27715				6.2	0.29803
		6.23333	0.54045	0.27715				6.23333	0.29984
		6.26667	0.5428	0.27715				6.26667	0.30161
		6.3	0.55721	0.27715				6.3	0.30297
		6.33333	0.53677	0.27715				6.33333	0.30358
		6.36667	0.51768	0.27715				6.36667	0.30352
		6.4	0.46944	0.27715				6.4	0.30279
		6.43333	0.39407	0.27715				6.43333	0.30174
		6.46667	0.29223	0.28385				6.46667	0.29978
		6.5	0.27715	0.29223				6.5	0.29748
		6.53333	0.21384	0.31099				6.53333	0.29497
		6.56667	0.18034	0.313				6.56667	0.29249
		6.6	0.17197	0.32606				6.6	0.29025
		6.63333	0.17297	0.33109				6.63333	0.28824
		6.66667	0.27447	0.33209				6.66667	0.28735
		6.7	0.32606	0.36392				6.7	0.28646
		6.73333	0.25974	0.39072				6.73333	0.28681
		6.76667	0.31099	0.38201				6.76667	0.28663
		6.8	0.313	0.33209				6.8	0.28646
		6.83333	0.33209	0.32606				6.83333	0.28629
		6.86667	0.28385	0.313				6.86667	0.28591
		6.9	0.20815	0.31099				6.9	0.28454
		6.93333	0.15187	0.29223				6.93333	0.28281
		6.96667	0.05472	0.28385				6.96667	0.28044
		7	0.00916	0.27715				7	0.27808
		7.03333	-0.0498	0.27447				7.03333	0.27533
		7.06667	0.13076	0.26945				7.06667	0.27309
		7.1	0.21753	0.26543				7.1	0.27071
		7.13333	0.46475	0.26107				7.13333	0.26894
		7.16667	0.54917	0.25974				7.16667	0.26761
		7.2	0.59674	0.23494				7.2	0.26624
		7.23333	0.58467	0.23494				7.23333	0.26499
		7.26667	0.60913	0.23494				7.26667	0.26416
		7.3	0.53376	0.23494				7.3	0.26361
		7.33333	0.51801	0.23494				7.33333	0.26323
		7.36667	0.43728	0.23494				7.36667	0.26323
		7.4	0.40713	0.23494				7.4	0.26326
		7.43333	0.38201	0.23494				7.43333	0.26346
		7.46667	0.26945	0.23494				7.46667	0.26407
		7.5	0.26543	0.23494				7.5	0.26521
		7.53333	0.18704	0.23494				7.53333	0.26638
		7.56667	0.16929	0.23494				7.56667	0.26836
		7.6	0.14282	0.26107				7.6	0.26922
		7.63333	0.13981	0.26543				7.63333	0.27054
		7.66667	0.23494	0.26945				7.66667	0.27144
		7.7	0.26107	0.27213				7.7	0.27118
		7.73333	0.15622	0.31266				7.73333	0.27041
		7.76667	0.14215	0.31266				7.76667	0.26882
		7.8	0.11301	0.31266				7.8	0.26715
		7.83333	0.13043	0.27213				7.83333	0.26604
		7.86667	0.08052	0.26945				7.86667	0.26543
		7.9	0.08788	0.26543				7.9	0.26552
		7.93333	0.09928	0.26107				7.93333	0.26513
		7.96667	0.18202	0.23494				7.96667	0.26517
		8	0.22155	0.22155				8	0.26575
		8.03333	0.27213	0.20647				8.03333	0.26661
		8.06667	0.31266	0.20647				8.06667	0.26764
		8.1	0.36157	0.20647				8.1	0.26881
		8.13333	0.39641	0.20647				8.13333	0.27018
		8.16667	0.47446	0.20647				8.16667	0.27174
		8.2	0.4758	0.20647				8.2	0.27334
		8.23333	0.45939	0.22155				8.23333	0.27542
		8.26667	0.47915	0.23494				8.26667	0.27683
		8.3	0.42087	0.37631				8.3	0.27732
		8.33333	0.48786	0.36794				8.33333	0.27732
		8.36667	0.38804	0.3532				8.36667	0.27576
		8.4	0.4068	0.34114				8.4	0.27433
		8.43333	0.36794	0.31032				8.43333	0.27127
		8.46667	0.37631	0.31032				8.46667	0.26827
		8.5	0.30161	0.30161				8.5	0.26535
		8.53333	0.16225	0.30161				8.53333	0.26261
		8.56667	0.13914	0.30161				8.56667	0.25993
		8.6	0.17599	0.33511				8.6	0.25826
		8.63333	0.27916	0.33511				8.63333	0.25681
		8.66667	0.3532	0.34114				8.66667	0.25593
		8.7	0.4356	0.34114				8.7	0.25561
		8.73333	0.4624	0.34114				8.73333	0.25525
		8.76667	0.50026	0.34114				8.76667	0.25596
		8.8	0.5428	0.34114				8.8	0.25699
		8.83333	0.56257	0.34114				8.83333	0.25784
		8.86667	0.55251	0.33678				8.86667	0.25808
		8.9	0.44029	0.33511				8.9	0.25772
		8.93333	0.43795	0.31199				8.93333	0.25687
		8.96667	0.34114	0.31199				8.96667	0.25687
		9	0.23428	0.31199				9	0.25603
		9.03333	0.16192	0.31199				9.03333	0.25489
		9.06667	0.13512	0.31199				9.06667	0.25422
		9.1	0.21116	0.33511				9.1	0.25356
		9.13333	0.19508	0.33678				9.13333	0.25293
		9.16667	0.22356	0.34114				9.16667	0.25256
		9.2	0.23662	0.34851				9.2	0.25314
		9.23333	0.35186	0.34884				9.23333	0.25327
		9.26667	0.29591	0.34884				9.26667	0.25432
		9.3	0.37329	0.34884				9.3	0.25586
		9.33333	0.34851	0.34884				9.33333	0.25753
		9.36667	0.33511	0.34884				9.36667	0.25945
		9.4	0.31199	0.34884				9.4	0.26125
		9.43333	0.34884	0.34884				9.43333	0.26294
		9.46667	0.31099	0.34884				9.46667	0.26432
		9.5	0.33678	0.34884				9.5	0.26562
		9.53333	0.2125	0.34884				9.53333	0.26558
		9.56667	0.15689	0.35186				9.56667	0.26683
		9.6	0.11335	0.35353				9.6	0.26791
		9.63333	0.00916	0.37329				9.63333	0.26891
		9.66667	0.03429	0.515				9.66667	0.26956
		9.7	0.17364	0.5418				9.7	0.26982
		9.73333	0.35353	0.55654				9.73333	0.26942
		9.76667	0.515	0.55654				9.76667	0.26827
		9.8	0.55654	0.55654				9.8	0.26711
		9.83333	0.61885	0.55654				9.83333	0.26521
		9.86667	0.69489	0.55654				9.86667	0.26414
		9.9	0.66976	0.55654				9.9	0.26375
		9.93333	0.64698	0.55654				9.93333	0.26488
		9.96667	0.63124	0.55654				9.96667	0.26607
		10	0.65971	0.55654				10	0.26754
		10.0333	0.63191	0.55654				10.0333	0.26918
		10.0667	0.65603	0.55654				10.0667	0.27006
		10.1	0.5418	0.55654				10.1	0.27032
		10.1333	0.62152	0.55654				10.1333	0.27048
		10.1667	0.62889	0.55654				10.1667	0.27017
		10.2	0.65536	0.55654				10.2	0.26962
		10.2333	0.63492	0.55654				10.2333	0.26882
		10.2667	0.60544	0.55654				10.2667	0.26791
		10.3	0.62387	0.55654				10.3	0.26688
		10.3333	0.64397	0.55687				10.3333	0.26507
		10.3667	0.60745	0.56457				10.3667	0.26328
		10.4	0.59506	0.56725				10.4	0.26148
		10.4333	0.56457	0.56725				10.4333	0.25947
		10.4667	0.55687	0.56457				10.4667	0.25745
		10.5	0.56725	0.55687				10.5	0.25558
		10.5333	0.55419	0.55419				10.5333	0.25398
		10.5667	0.44431	0.54615				10.5667	0.25398
		10.6	0.42589	0.5418				10.6	0.25255
		10.6333	0.32874	0.48384				10.6333	0.25118
		10.6667	0.29725	0.45838				10.6667	0.24996
		10.7	0.30529	0.44934				10.7	0.24943
		10.7333	0.1646	0.44431				10.7333	0.24875
		10.7667	0.20379	0.42589				10.7667	0.24848
		10.8	0.19709	0.38871				10.8	0.24808
		10.8333	0.18905	0.37095				10.8333	0.24805
		10.8667	0.34851	0.34985				10.8667	0.24794
		10.9	0.37095	0.34851				10.9	0.24775
		10.9333	0.20882	0.32874				10.9333	0.24757
		10.9667	0.31534	0.31534				10.9667	0.24752
		11	0.38871	0.30529				11	0.24757
		11.0333	0.48384	0.30529				11.0333	0.24755
		11.0667	0.44934	0.30529				11.0667	0.24734
		11.1	0.58568	0.30529				11.1	0.24626
		11.1333	0.63861	0.30529				11.1333	0.24545
		11.1667	0.69187	0.30529				11.1667	0.24439
		11.2	0.6242	0.30529				11.2	0.24274
		11.2333	0.54615	0.30529				11.2333	0.24057
		11.2667	0.45838	0.31534				11.2667	0.23795
		11.3	0.34985	0.34851				11.3	0.23518
		11.3333	0.24768	0.34985				11.3333	0.23221
		11.3667	0.13914	0.34985				11.3667	0.22932
		11.4	0.07348	0.34985				11.4	0.22684
		11.4333	0.045	0.34985				11.4333	0.22451
		11.4667	0.05539	0.34985				11.4667	0.22276
		11.5	0.0564	0.31534				11.5	0.22188
		11.5333	0.06678	0.31534				11.5333	0.22148
		11.5667	0.04568	0.2929				11.5667	0.22125
		11.6	0.05539	0.2929				11.6	0.22319
		11.6333	0.05238	0.2929				11.6333	0.22494
		11.6667	0.04199	0.2929				11.6667	0.22745
		11.7	0.23662	0.2929				11.7	0.23014
		11.7333	0.20111	0.2929				11.7333	0.23233
		11.7667	0.2929	0.2929				11.7667	0.23433
		11.8	0.36492	0.2929				11.8	0.23576
		11.8333	0.42857	0.2929				11.8333	0.23711
		11.8667	0.46408	0.2929				11.8667	0.23852
		11.9	0.47446	0.2929				11.9	0.23891
		11.9333	0.52806	0.31032				11.9333	0.23872
		11.9667	0.53744	0.31199				11.9667	0.23823
		12	0.5428	0.31735				12	0.23781
		12.0333	0.4758	0.31735				12.0333	0.23752
		12.0667	0.44365	0.31735				12.0667	0.23707
		12.1	0.36928	0.31735				12.1	0.23669
		12.1333	0.27983	0.31735				12.1333	0.23654
		12.1667	0.22121	0.31735				12.1667	0.23654
		12.2	0.12708	0.31735				12.2	0.23656
		12.2333	0.08353	0.36492				12.2333	0.23654
		12.2667	0.08989	0.36928				12.2667	0.23639
		12.3	0.16728	0.37095				12.3	0.23606
		12.3333	0.26041	0.39072				12.3333	0.23581
		12.3667	0.31199	0.39172				12.3667	0.23571
		12.4	0.31735	0.40545				12.4	0.23636
		12.4333	0.39172	0.40545				12.4333	0.23666
		12.4667	0.31032	0.40545				12.4667	0.23751
		12.5	0.37095	0.40545				12.5	0.23891
		12.5333	0.50495	0.40545				12.5333	0.24057
		12.5667	0.52002	0.40545				12.5667	0.24255
		12.6	0.45235	0.40545				12.6	0.24433
		12.6333	0.46575	0.40545				12.6333	0.24661
		12.6667	0.47446	0.40545				12.6667	0.24899
		12.7	0.44566	0.43159				12.7	0.25078
		12.7333	0.43159	0.44566				12.7333	0.25298
		12.7667	0.40545	0.45235				12.7667	0.25564
		12.8	0.27749	0.46575				12.8	0.25818
		12.8333	0.14617	0.47446				12.8333	0.26041
		12.8667	0.05238	0.50495				12.8667	0.26182
		12.9	0.07616	0.50662				12.9	0.26272
		12.9333	0.14818	0.50662				12.9333	0.26135
		12.9667	0.2785	0.50662				12.9667	0.26221
		13	0.39072	0.50662				13	0.25933
		13.0333	0.53878	0.50662				13.0333	0.25625
		13.0667	0.65067	0.50662				13.0667	0.25305
		13.1	0.67177	0.50662				13.1	0.24976
		13.1333	0.65268	0.50662				13.1333	0.24666
		13.1667	0.64497	0.47446				13.1667	0.24389
		13.2	0.65435	0.47446				13.2	0.24205
		13.2333	0.63894	0.47446				13.2333	0.24104
		13.2667	0.67579	0.46039				13.2667	0.24083
		13.3	0.54548	0.46039				13.3	0.24087
		13.3333	0.6701	0.46039				13.3333	0.24176
		13.3667	0.60343	0.46039				13.3667	0.24307
		13.4	0.62219	0.46039				13.4	0.24453
		13.4333	0.59004	0.46039				13.4333	0.24607
		13.4667	0.60343	0.46039				13.4667	0.24743
		13.5	0.58233	0.46039				13.5	0.24901
		13.5333	0.55486	0.46039				13.5333	0.25008
		13.5667	0.54984	0.46039				13.5667	0.25196
		13.6	0.52069	0.46039				13.6	0.25353
		13.6333	0.50662	0.42622				13.6333	0.25554
		13.6667	0.52304	0.39507				13.6667	0.25756
		13.7	0.46039	0.38535				13.7	0.25982
		13.7333	0.39507	0.38535				13.7333	0.26208
		13.7667	0.30965	0.38535				13.7667	0.25888
		13.8	0.26543	0.38535				13.8	0.26445
		13.8333	0.23662	0.38535				13.8333	0.26662
		13.8667	0.13009	0.38535				13.8667	0.26896
		13.9	0.13344	0.38535				13.9	0.27103
		13.9333	0.14885	0.38535				13.9333	0.27342
		13.9667	0.26074	0.38535				13.9667	0.27521
		14	0.2517	0.38535				14	0.27699
		14.0333	0.38133	0.38535				14.0333	0.27809
		14.0667	0.33276	0.38535				14.0667	0.27879
		14.1	0.38535	0.38535				14.1	0.27942
		14.1333	0.37497	0.38535				14.1333	0.27991
		14.1667	0.42622	0.38535				14.1667	0.27977
		14.2	0.30965	0.38535				14.2	0.27932
		14.2333	0.32774	0.38133				14.2333	0.27865
		14.2667	0.18034	0.37497				14.2667	0.27739
		14.3	0.13344	0.34449				14.3	0.27589
		14.3333	0.09994	0.33276				14.3333	0.27456
		14.3667	0.14785	0.33276				14.3667	0.27259
		14.4	0.12741	0.34449				14.4	0.27032
		14.4333	0.18202	0.36626				14.4333	0.26821
		14.4667	0.30764	0.37497				14.4667	0.26677
		14.5	0.39306	0.38133				14.5	0.26534
		14.5333	0.53175	0.38234				14.5333	0.26442
		14.5667	0.64129	0.38535				14.5667	0.26457
		14.6	0.6912	0.39306				14.6	0.26514
		14.6333	0.6912	0.41416				14.6333	0.26659
		14.6667	0.70159	0.42622				14.6667	0.26778
		14.7	0.69824	0.48217				14.7	0.26876
		14.7333	0.64363	0.49054				14.7333	0.26897
		14.7667	0.6098	0.49054				14.7667	0.26861
		14.8	0.58032	0.49054				14.8	0.26866
		14.8333	0.54515	0.49054				14.8333	0.26812
		14.8667	0.58668	0.49054				14.8667	0.26723
		14.9	0.58638	0.49054				14.9	0.26619
		14.9333	0.63559	0.49054				14.9333	0.26519
		14.9667	0.49054	0.49054				14.9667	0.26447
		15	0.41416	0.49054				15	0.26398
		15.0333	0.34449	0.49054				15.0333	0.26379
		15.0667	0.25203	0.49054				15.0667	0.26404
		15.1	0.20111	0.49054				15.1	0.26452
		15.1333	0.23528	0.49054				15.1333	0.26476
		15.1667	0.32439	0.48217				15.1667	0.26563
		15.2	0.36626	0.43594				15.2	0.26628
		15.2333	0.38234	0.41416				15.2333	0.26706
		15.2667	0.50327	0.38234				15.2667	0.26758
		15.3	0.48217	0.36626				15.3	0.26821
		15.3333	0.58936	0.34449				15.3333	0.26886
		15.3667	0.57597	0.32439				15.3667	0.27088
		15.4	0.60209	0.32338				15.4	0.26909
		15.4333	0.60075	0.31568				15.4333	0.26928
		15.4667	0.5887	0.31434				15.4667	0.26947
		15.5	0.52739	0.30663				15.5	0.26914
		15.5333	0.50327	0.29122				15.5333	0.26839
		15.5667	0.43594	0.28486				15.5667	0.26722
		15.6	0.31568	0.26777				15.6	0.26542
		15.6333	0.21753	0.26643				15.6333	0.26393
		15.6667	0.16359	0.26777				15.6667	0.26183
		15.7	0.32338	0.28486				15.7	0.25971
		15.7333	0.20915	0.29122				15.7333	0.25812
		15.7667	0.26777	0.29122				15.7667	0.25754
		15.8	0.28486	0.29122				15.8	0.25829
		15.8333	0.30663	0.29122				15.8333	0.25993
		15.8667	0.29122	0.29122				15.8667	0.26171
		15.9	0.31434	0.29122				15.9	0.26357
		15.9333	0.26643	0.29122				15.9333	0.26505
		15.9667	0.26242	0.29122				15.9667	0.26618
		16	0.26141	0.29122				16	0.26665
		16.0333	0.2527	0.29122				16.0333	0.26707
		16.0667	0.21083	0.29122				16.0667	0.26748
		16.1	0.20279	0.29122				16.1	0.26773
		16.1333	0.15053	0.29122				16.1333	0.26784
		16.1667	0.17364	0.29122				16.1667	0.26792
		16.2	0.08085	0.29122				16.2	0.26811
		16.2333	-0.00692	0.30663				16.2333	0.26817
		16.2667	-0.04913	0.31434				16.2667	0.26821
		16.3	-0.03573	0.31434				16.3	0.26805
		16.3333	-0.02333	0.32606				16.3333	0.26771
		16.3667	0.12775	0.33879				16.3667	0.26678
		16.4	0.22691	0.34951				16.4	0.26623
		16.4333	0.37598	0.35956				16.4333	0.26399
		16.4667	0.46508	0.36124				16.4667	0.26163
		16.5	0.50729	0.36124				16.5	0.25895
		16.5333	0.64095	0.36124				16.5333	0.25664
		16.5667	0.65335	0.36124				16.5667	0.25447
		16.6	0.64799	0.36124				16.6	0.25303
		16.6333	0.63191	0.36124				16.6333	0.25233
		16.6667	0.67177	0.36124				16.6667	0.25165
		16.7	0.55989	0.36124				16.7	0.25179
		16.7333	0.48585	0.36124				16.7333	0.25198
		16.7667	0.44699	0.36124				16.7667	0.25282
		16.8	0.41014	0.36124				16.8	0.25318
		16.8333	0.36425	0.36124				16.8333	0.25329
		16.8667	0.33879	0.36425				16.8667	0.25348
		16.9	0.32606	0.36726				16.9	0.25356
		16.9333	0.35956	0.37598				16.9333	0.25387
		16.9667	0.34951	0.38368				16.9667	0.25406
		17	0.38469	0.38469				17	0.25409
		17.0333	0.38368	0.40378				17.0333	0.25393
		17.0667	0.40378	0.40378				17.0667	0.25349
		17.1	0.36124	0.40378				17.1	0.25317
		17.1333	0.42254	0.40378				17.1333	0.25227
		17.1667	0.46375	0.40378				17.1667	0.25118
		17.2	0.43259	0.40378				17.2	0.24996
		17.2333	0.36726	0.40378				17.2333	0.24921
		17.2667	0.33109	0.40378				17.2667	0.24879
		17.3	0.27581	0.40378				17.3	0.24833
		17.3333	0.21786	0.40378				17.3333	0.24849
		17.3667	0.16024	0.40378				17.3667	0.24876
		17.4	0.07047	0.40378				17.4	0.24912
		17.4333	0.05506	0.42254				17.4333	0.24991
		17.4667	0.06544	0.43259				17.4667	0.25095
		17.5	0.09425	0.44163				17.5	0.25241
		17.5333	0.12842	0.46375				17.5333	0.25403
		17.5667	0.17029	0.48049				17.5667	0.25542
		17.6	0.32573	0.53912				17.6	0.25688
		17.6333	0.44163	0.55452				17.6333	0.25804
		17.6667	0.48049	0.57027				17.6667	0.25914
		17.7	0.55452	0.57027				17.7	0.25962
		17.7333	0.58635	0.57027				17.7333	0.25932
		17.7667	0.66105	0.57027				17.7667	0.25829
		17.8	0.68584	0.57027				17.8	0.25678
		17.8333	0.66105	0.57027				17.8333	0.25513
		17.8667	0.67579	0.57027				17.8667	0.25342
		17.9	0.68417	0.57027				17.9	0.25207
		17.9333	0.71834	0.57027				17.9333	0.25105
		17.9667	0.66474	0.57027				17.9667	0.25111
		18	0.70125	0.57027				18	0.25128
		18.0333	0.61851	0.57027				18.0333	0.25183
		18.0667	0.6041	0.57161				18.0667	0.25311
		18.1	0.53912	0.57161				18.1	0.25477
		18.1333	0.63392	0.57161				18.1333	0.25667
		18.1667	0.57864	0.57864				18.1667	0.25865
		18.2	0.62521	0.58635				18.2	0.26032
		18.2333	0.59406	0.58635				18.2333	0.26159
		18.2667	0.63292	0.58635				18.2667	0.26233
		18.3	0.6299	0.58635				18.3	0.26301
		18.3333	0.64028	0.57931				18.3333	0.26352
		18.3667	0.63727	0.57931				18.3667	0.26421
		18.4	0.6175	0.57864				18.4	0.26363
		18.4333	0.57027	0.57864				18.4333	0.26352
		18.4667	0.50662	0.57161				18.4667	0.26195
		18.5	0.47681	0.57161				18.5	0.26017
		18.5333	0.38201	0.5706				18.5333	0.25768
		18.5667	0.29256	0.57027				18.5667	0.25489
		18.6	0.16259	0.55854				18.6	0.25196
		18.6333	0.05706	0.55687				18.6333	0.24938
		18.6667	0.02591	0.55654				18.6667	0.24742
		18.7	0.05439	0.55654				18.7	0.24621
		18.7333	0.21317	0.53577				18.7333	0.24585
		18.7667	0.32472	0.52505				18.7667	0.24587
		18.8	0.5093	0.52438				18.8	0.24769
		18.8333	0.57161	0.51768				18.8333	0.24992
		18.8667	0.55854	0.51768				18.8667	0.25259
		18.9	0.51768	0.5093				18.9	0.25513
		18.9333	0.60913	0.50662				18.9333	0.25734
		18.9667	0.62018	0.50662				18.9667	0.25919
		19	0.57931	0.50662				19	0.26013
		19.0333	0.55687	0.50662				19.0333	0.26032
		19.0667	0.53577	0.5093				19.0667	0.25966
		19.1	0.55654	0.51768				19.1	0.25842
		19.1333	0.58735	0.51768				19.1333	0.25688
		19.1667	0.5706	0.51768				19.1667	0.25561
		19.2	0.59104	0.51768				19.2	0.25335
		19.2333	0.52438	0.51768				19.2333	0.23379
		19.2667	0.61181	0.51768				19.2667	0.23166
		19.3	0.52505	0.51768				19.3	0.23041
		19.3333	0.37732	0.51768				19.3333	0.26585
		19.3667	0.26509	0.51768				19.3667	0.26336
		19.4	0.23025	0.51768				19.4	0.26026
		19.4333	0.18202	0.51768				19.4333	0.25723
		19.4667	0.28017	0.51768				19.4667	0.25497
		19.5	0.32975	0.52002				19.5	0.25307
		19.5333	0.41316	0.52002				19.5333	0.25191
		19.5667	0.47145	0.51466				19.5667	0.25144
		19.6	0.46743	0.48853				19.6	0.25169
		19.6333	0.55285	0.48753				19.6333	0.25235
		19.6667	0.48016	0.48016				19.6667	0.25395
		19.7	0.40881	0.47145				19.7	0.25581
		19.7333	0.55955	0.46743				19.7333	0.25762
		19.7667	0.65201	0.43728				19.7667	0.25874
		19.8	0.65167	0.43024				19.8	0.25949
		19.8333	0.63325	0.42891				19.8333	0.25925
		19.8667	0.56156	0.41316				19.8667	0.25942
		19.9	0.43024	0.40881				19.9	0.25851
		19.9333	0.43728	0.40881				19.9333	0.25649
		19.9667	0.26375	0.40881				19.9667	0.25464
		20	0.35554	0.40881				20	0.25267
		20.0333	0.36894	0.40881				20.0333	0.25089
		20.0667	0.4078	0.40881				20.0667	0.24913
		20.1	0.26275	0.40881				20.1	0.24782
		20.1333	0.51466	0.40881				20.1333	0.24681
		20.1667	0.42891	0.4078				20.1667	0.24624
		20.2	0.48853	0.39608				20.2	0.24549
		20.2333	0.52002	0.36894				20.2333	0.24505
		20.2667	0.59004	0.36894				20.2667	0.24559
		20.3	0.59975	0.36894				20.3	0.24636
		20.3333	0.59137	0.36894				20.3333	0.24734
		20.3667	0.48753	0.36894				20.3667	0.24825
		20.4	0.39608	0.36894				20.4	0.24862
		20.4333	0.27615	0.36894				20.4333	0.24792
		20.4667	0.14517	0.36894				20.4667	0.24581
		20.5	0.05941	0.36894				20.5	0.24347
		20.5333	0.05673	0.36894				20.5333	0.24115
		20.5667	0.0172	0.36894				20.5667	0.23911
		20.6	0.04869	0.36894				20.6	0.23748
		20.6333	0.07851	0.39608				20.6333	0.23547
		20.6667	0.13813	0.39641				20.6667	0.23457
		20.7	0.15421	0.40344				20.7	0.23428
		20.7333	0.16761	0.39641				20.7333	0.23412
		20.7667	0.27649	0.39608				20.7667	0.23398
		20.8	0.21049	0.33042				20.8	0.23397
		20.8333	0.0842	0.32707				20.8333	0.23388
		20.8667	0.04869	0.32707				20.8667	0.23383
		20.9	0.07315	0.32707				20.9	0.23362
		20.9333	0.12172	0.32707				20.9333	0.23327
		20.9667	0.18604	0.32707				20.9667	0.23381
		21	0.26275	0.32707				21	0.23408
		21.0333	0.32707	0.32707				21.0333	0.23431
		21.0667	0.39641	0.33042				21.0667	0.23466
		21.1	0.4748	0.38938				21.1	0.23513
		21.1333	0.44498	0.39641				21.1333	0.23559
		21.1667	0.5706	0.40344				21.1667	0.23596
		21.2	0.57195	0.40344				21.2	0.23613
		21.2333	0.49992	0.40344				21.2333	0.23617
		21.2667	0.51533	0.40344				21.2667	0.23583
		21.3	0.40344	0.40344				21.3	0.23545
		21.3333	0.56056	0.40344				21.3333	0.23508
		21.3667	0.54113	0.40344				21.3667	0.23486
		21.4	0.44163	0.40344				21.4	0.23472
		21.4333	0.41149	0.40344				21.4333	0.23397
		21.4667	0.43159	0.40344				21.4667	0.23415
		21.5	0.31735	0.40344				21.5	0.23391
		21.5333	0.26844	0.40344				21.5333	0.23357
		21.5667	0.33042	0.40344				21.5667	0.23305
		21.6	0.31668	0.41149				21.6	0.23214
		21.6333	0.48518	0.41149				21.6333	0.23115
		21.6667	0.55017	0.42823				21.6667	0.22996
		21.7	0.63526	0.42823				21.7	0.22857
		21.7333	0.56525	0.42823				21.7333	0.22779
		21.7667	0.61583	0.42823				21.7667	0.22816
		21.8	0.62956	0.41149				21.8	0.22802
		21.8333	0.38938	0.40344				21.8333	0.22854
		21.8667	0.60712	0.38938				21.8667	0.22949
		21.9	0.46307	0.37966				21.9	0.23083
		21.9333	0.44498	0.35085				21.9333	0.23238
		21.9667	0.30563	0.33042				21.9667	0.23421
		22	0.27213	0.33008				22	0.23594
		22.0333	0.29993	0.31735				22.0333	0.23793
		22.0667	0.24366	0.31668				22.0667	0.23947
		22.1	0.27581	0.30563				22.1	0.24086
		22.1333	0.10999	0.30563				22.1333	0.24199
		22.1667	0.15321	0.30563				22.1667	0.24279
		22.2	0.1579	0.29993				22.2	0.24311
		22.2333	0.27481	0.29826				22.2333	0.24261
		22.2667	0.29826	0.29826				22.2667	0.24231
		22.3	0.33008	0.29826				22.3	0.24158
		22.3333	0.35085	0.29826				22.3333	0.24098
		22.3667	0.42823	0.29826				22.3667	0.24165
		22.4	0.37966	0.29826				22.4	0.24314
		22.4333	0.4892	0.29826				22.4333	0.24649
		22.4667	0.51868	0.29826				22.4667	0.25042
		22.5	0.53979	0.29826				22.5	0.25432
		22.5333	0.43259	0.29826				22.5333	0.25854
		22.5667	0.28218	0.29826				22.5667	0.26129
		22.6	0.21485	0.29993				22.6	0.26308
		22.6333	0.21183	0.32841				22.6333	0.26441
		22.6667	0.15287	0.32841				22.6667	0.26473
		22.7	0.10229	0.32841				22.7	0.26425
		22.7333	0.11803	0.32841				22.7333	0.26288
		22.7667	0.15589	0.33008				22.7667	0.26133
		22.8	0.0631	0.33544				22.8	0.25963
		22.8333	0.0909	0.33846				22.8333	0.25804
		22.8667	0.24097	0.34516				22.8667	0.25729
		22.9	0.24499	0.35085				22.9	0.25703
		22.9333	0.33846	0.35152				22.9333	0.25716
		22.9667	0.28821	0.35152				22.9667	0.25711
		23	0.27749	0.35152				23	0.25707
		23.0333	0.34516	0.35152				23.0333	0.25628
		23.0667	0.38133	0.35152				23.0667	0.25674
		23.1	0.32841	0.35152				23.1	0.25677
		23.1333	0.46106	0.35152				23.1333	0.25611
		23.1667	0.35152	0.35454				23.1667	0.25552
		23.2	0.43092	0.36626				23.2	0.25479
		23.2333	0.47781	0.38133				23.2333	0.25528
		23.2667	0.51835	0.39742				23.2667	0.25682
		23.3	0.41852	0.41617				23.3	0.25868
		23.3333	0.41751	0.41751				23.3333	0.26153
		23.3667	0.39742	0.41852				23.3667	0.26354
		23.4	0.35454	0.43092				23.4	0.26648
		23.4333	0.2805	0.44699				23.4333	0.26955
		23.4667	0.23428	0.46106				23.4667	0.27245
		23.5	0.27615	0.47781				23.5	0.27499
		23.5333	0.33544	0.51835				23.5333	0.27716
		23.5667	0.36626	0.63325				23.5667	0.27903
		23.6	0.41617	0.66909				23.6	0.28044
		23.6333	0.44699	0.67378				23.6333	0.28165
		23.6667	0.66909	0.71063				23.6667	0.28266
		23.7	0.71063	0.78466				23.7	0.28396
		23.7333	0.63325	0.86272				23.7333	0.28534
		23.7667	0.67378	0.95584				23.7667	0.28655
		23.8	0.78466	1.13975				23.8	0.28796
		23.8333	0.86272	1.33103				23.8333	0.28929
		23.8667	0.95584	1.33103				23.8667	0.29139
		23.9	1.13975	1.33103				23.9	0.29293
		23.9333	1.33405	1.33103				23.9333	0.29429
		23.9667	1.33103	1.33103				23.9667	0.29567
		24	1.38429	1.33103				24	0.29697
		24.0333	1.4734	1.33103				24.0333	0.29913
		24.0667	1.52901	1.33103				24.0667	0.30074
		24.1	1.61209	1.33405				24.1	0.30244
		24.1333	1.66703	1.36453				24.1333	0.30419
		24.1667	1.75547	1.38429				24.1667	0.30639
		24.2	1.83988	1.46101				24.2	0.30812
		24.2333	1.86065	1.4734				24.2333	0.30968
		24.2667	1.92263	1.48211				24.2667	0.31135
		24.3	1.86333	1.51494				24.3	0.3125
		24.3333	1.83921	1.52901				24.3333	0.31351
		24.3667	1.81643	1.61209				24.3667	0.31436
		24.4	1.91191	1.61678				24.4	0.31521
		24.4333	1.80806	1.61678				24.4333	0.31552
		24.4667	1.66736	1.61678				24.4667	0.31599
		24.5	1.64794	1.61678				24.5	0.31648
		24.5333	1.61678	1.61678				24.5333	0.31695
		24.5667	1.62884	1.61678				24.5667	0.31781
		24.6	1.48211	1.61678				24.6	0.31857
		24.6333	1.30658	1.61678				24.6333	0.31934
		24.6667	1.28413	1.61678				24.6667	0.32058
		24.7	1.16019	1.61678				24.7	0.32093
		24.7333	1.14779	1.61209				24.7333	0.32082
		24.7667	1.1823	1.60036				24.7667	0.32071
		24.8	1.23489	1.55045				24.8	0.32078
		24.8333	1.30792	1.52064				24.8333	0.32096
		24.8667	1.36453	1.51494				24.8667	0.32135
		24.9	1.46101	1.48211				24.9	0.32184
		24.9333	1.51494	1.46101				24.9333	0.32233
		24.9667	1.63554	1.42717				24.9667	0.32363
		25	1.6744	1.42617				25	0.32458
		25.0333	1.63621	1.42349				25.0333	0.32591
		25.0667	1.66368	1.41846				25.0667	0.32728
		25.1	1.73503	1.41846				25.1	0.32919
		25.1333	1.68378	1.40708				25.1333	0.33131
		25.1667	1.70053	1.40708				25.1667	0.33352
		25.2	1.60036	1.40708				25.2	0.33596
		25.2333	1.55045	1.40708				25.2333	0.33824
		25.2667	1.52064	1.41846				25.2667	0.34049
		25.3	1.4811	1.41846				25.3	0.34269
		25.3333	1.61209	1.41846				25.3333	0.34493
		25.3667	1.28078	1.42349				25.3667	0.34723
		25.4	1.24125	1.42617				25.4	0.34921
		25.4333	1.19134	1.42617				25.4333	0.35086
		25.4667	1.22316	1.42617				25.4667	0.35184
		25.5	1.17928	1.42617				25.5	0.35292
		25.5333	1.2771	1.42349				25.5333	0.35394
		25.5667	1.19402	1.41846				25.5667	0.35454
		25.6	1.21479	1.40708				25.6	0.35522
		25.6333	1.2359	1.40373				25.6333	0.35564
		25.6667	1.30658	1.37927				25.6667	0.35553
		25.7	1.37927	1.37927				25.7	0.35558
		25.7333	1.42617	1.37827				25.7333	0.35581
		25.7667	1.42717	1.3652				25.7667	0.35623
		25.8	1.40373	1.34008				25.8	0.35793
		25.8333	1.42349	1.30658				25.8333	0.36053
		25.8667	1.41846	1.28313				25.8667	0.36395
		25.9	1.46603	1.28078				25.9	0.36785
		25.9333	1.40708	1.2771				25.9333	0.37189
		25.9667	1.47575	1.24125				25.9667	0.37607
		26	1.5136	1.2771				26	0.38011
		26.0333	1.5126	1.28313				26.0333	0.38402
		26.0667	1.3652	1.28346				26.0667	0.38782
		26.1	0.79706	1.30658				26.1	0.39078
		26.1333	1.4657	1.34008				26.1333	0.39331
		26.1667	1.45096	1.34343				26.1667	0.39471
		26.2	1.34008	1.3652				26.2	0.39525
		26.2333	1.37927	1.3652				26.2333	0.39545
		26.2667	1.37827	1.3652				26.2667	0.39553
		26.3	1.28313	1.34343				26.3	0.39483
		26.3333	1.19436	1.34008				26.3333	0.39376
		26.3667	1.20709	1.30088				26.3667	0.39266
		26.4	1.10391	1.28346				26.4	0.39169
		26.4333	1.06773	1.28346				26.4333	0.39091
		26.4667	1.08817	1.28346				26.4667	0.39121
		26.5	1.06505	1.28346				26.5	0.39176
		26.5333	1.0339	1.28346				26.5333	0.39332
		26.5667	1.09486	1.28346				26.5667	0.39403
		26.6	0.99001	1.28346				26.6	0.39548
		26.6333	1.18397	1.28346				26.6333	0.39769
		26.6667	1.06907	1.28346				26.6667	0.39924
		26.7	1.12066	1.30088				26.7	0.40041
		26.7333	1.20173	1.30088				26.7333	0.40079
		26.7667	1.28346	1.28346				26.7667	0.40089
		26.8	1.34343	1.28313				26.8	0.40082
		26.8333	1.48345	1.2503				26.8333	0.40082
		26.8667	1.59735	1.21647				26.8667	0.40139
		26.9	1.3786	1.21647				26.9	0.40193
		26.9333	1.51092	1.21647				26.9333	0.40261
		26.9667	1.43555	1.24125				26.9667	0.40315
		27	1.30088	1.24125				27	0.40417
		27.0333	1.2503	1.24125				27.0333	0.40583
		27.0667	1.21647	1.24125				27.0667	0.40722
		27.1	1.08147	1.24125				27.1	0.40934
		27.1333	1.17426	1.24125				27.1333	0.41256
		27.1667	1.18297	1.24125				27.1667	0.41643
		27.2	1.31931	1.24125				27.2	0.42052
		27.2333	1.40841	1.24125				27.2333	0.42433
		27.2667	1.49953	1.24125				27.2667	0.42761
		27.3	1.42852	1.24125				27.3	0.43041
		27.3333	1.52064	1.2503				27.3333	0.43337
		27.3667	1.52499	1.2503				27.3667	0.43499
		27.4	1.53437	1.2503				27.4	0.43625
		27.4333	1.55414	1.2503				27.4333	0.43738
		27.4667	1.51628	1.2503				27.4667	0.43853
		27.5	1.44259	1.2503				27.5	0.43954
		27.5333	1.15885	1.2503				27.5333	0.44076
		27.5667	1.07309	1.2503				27.5667	0.44174
		27.6	0.9937	1.26169				27.6	0.44235
		27.6333	1.20374	1.2503				27.6333	0.44249
		27.6667	1.39435	1.25532				27.6667	0.44189
		27.7	1.06304	1.31931				27.7	0.44085
		27.7333	1.19067	1.39435				27.7333	0.43959
		27.7667	1.24125	1.40841				27.7667	0.43852
		27.8	1.15684	1.42684				27.8	0.43682
		27.8333	1.17459	1.42852				27.8333	0.43585
		27.8667	1.15181	1.42852				27.8667	0.43676
		27.9	1.09084	1.42684				27.9	0.43911
		27.9333	1.03792	1.39435				27.9333	0.44212
		27.9667	0.98398	1.3652				27.9667	0.44575
		28	0.94814	1.34142				28	0.44957
		28.0333	1.00844	1.29854				28.0333	0.45324
		28.0667	1.05098	1.29854				28.0667	0.45645
		28.1	1.14779	1.29854				28.1	0.45913
		28.1333	1.25532	1.29854				28.1333	0.46183
		28.1667	1.42684	1.32802				28.1667	0.46292
		28.2	1.49953	1.34142				28.2	0.46418
		28.2333	1.61175	1.3652				28.2333	0.46474
		28.2667	1.58965	1.39435				28.2667	0.46513
		28.3	1.54543	1.41143				28.3	0.46537
		28.3333	1.56117	1.42684				28.3333	0.46535
		28.3667	1.54174	1.44862				28.3667	0.46523
		28.4	1.51494	1.45565				28.4	0.46533
		28.4333	1.61109	1.45565				28.4333	0.46525
		28.4667	1.51628	1.45565				28.4667	0.46452
		28.5	1.5595	1.45565				28.5	0.46396
		28.5333	1.64995	1.49618				28.5333	0.46305
		28.5667	1.60773	1.49618				28.5667	0.46222
		28.6	1.55849	1.49618				28.6	0.46131
		28.6333	1.3652	1.49618				28.6333	0.46038
		28.6667	1.34142	1.49618				28.6667	0.45941
		28.7	1.23657	1.49618				28.7	0.45884
		28.7333	1.22618	1.49618				28.7333	0.45828
		28.7667	1.24963	1.49618				28.7667	0.45787
		28.8	1.29854	1.45565				28.8	0.45755
		28.8333	1.32802	1.44862				28.8333	0.45732
		28.8667	1.41143	1.41143				28.8667	0.45709
		28.9	1.65497	1.39301				28.9	0.45705
		28.9333	1.50791	1.38966				28.9333	0.45779
		28.9667	1.45565	1.3652				28.9667	0.45825
		29	1.56486	1.34142				29	0.45926
		29.0333	1.55045	1.3374				29.0333	0.46017
		29.0667	1.60438	1.32802				29.0667	0.46046
		29.1	1.53471	1.29854				29.1	0.46068
		29.1333	1.44862	1.29251				29.1333	0.45949
		29.1667	1.51796	1.29251				29.1667	0.45747
		29.2	1.38966	1.29251				29.2	0.45549
		29.2333	1.3374	1.29251				29.2333	0.45308
		29.2667	1.39301	1.29251				29.2667	0.45123
		29.3	1.49618	1.29854				29.3	0.44927
		29.3333	1.23824	1.32802				29.3333	0.44789
		29.3667	1.14176	1.3374				29.3667	0.44677
		29.4	1.2225	1.34711				29.4	0.44588
		29.4333	1.22618	1.35716				29.4333	0.44566
		29.4667	1.22585	1.35716				29.4667	0.44634
		29.5	1.12937	1.35716				29.5	0.44661
		29.5333	1.0828	1.34711				29.5333	0.44679
		29.5667	1.26772	1.3374				29.5667	0.44686
		29.6	1.24226	1.32668				29.6	0.44745
		29.6333	1.26202	1.29251				29.6333	0.44793
		29.6667	1.17158	1.26772				29.6667	0.44968
		29.7	1.03256	1.26202				29.7	0.45152
		29.7333	1.04093	1.24226				29.7333	0.45422
		29.7667	1.13473	1.23824				29.7667	0.45571
		29.8	1.14679	1.23824				29.8	0.45719
		29.8333	1.20709	1.23824				29.8333	0.45951
		29.8667	1.23355	1.23824				29.8667	0.46136
		29.9	1.29251	1.23824				29.9	0.46332
		29.9333	1.34711	1.24226				29.9333	0.46393
		29.9667	1.42114	1.24728				29.9667	0.46454
		30	1.43287	1.24728				30	0.46442
		30.0333	1.45096	1.25934				30.0333	0.46443
		30.0667	1.35716	1.26202				30.0667	0.46418
		30.1	1.41378	1.26202				30.1	0.46353
		30.1333	1.50958	1.26202				30.1333	0.46293
		30.1667	1.49819	1.26202				30.1667	0.46235
		30.2	1.46235	1.26202				30.2	0.46185
		30.2333	1.41445	1.25934				30.2333	0.46157
		30.2667	1.39066	1.25934				30.2667	0.45976
		30.3	1.32668	1.25934				30.3	0.45936
		30.3333	1.20575	1.25934				30.3333	0.45888
		30.3667	1.1019	1.26538				30.3667	0.45843
		30.4	1.03658	1.26571				30.4	0.45745
		30.4333	1.04629	1.26604				30.4333	0.45692
		30.4667	1.08984	1.28112				30.4667	0.45629
		30.5	1.12836	1.28112				30.5	0.45602
		30.5333	1.22384	1.28112				30.5333	0.45585
		30.5667	1.24728	1.28112				30.5667	0.45559
		30.6	1.30859	1.28112				30.6	0.45614
		30.6333	1.28112	1.28112				30.6333	0.45695
		30.6667	1.26604	1.28112				30.6667	0.45786
		30.7	1.24728	1.28112				30.7	0.45836
		30.7333	1.28749	1.28112				30.7333	0.45856
		30.7667	1.25934	1.28112				30.7667	0.45831
		30.8	1.26538	1.28112				30.8	0.45787
		30.8333	1.29251	1.28112				30.8333	0.45732
		30.8667	1.16555	1.28112				30.8667	0.45661
		30.9	1.07711	1.28112				30.9	0.45581
		30.9333	1.26571	1.28749				30.9333	0.45521
		30.9667	0.96589	1.29251				30.9667	0.45478
		31	1.00978	1.30859				31	0.45471
		31.0333	1.05098	1.36118				31.0333	0.45534
		31.0667	1.24494	1.36118				31.0667	0.45548
		31.1	1.24226	1.36118				31.1	0.45622
		31.1333	1.36118	1.36118				31.1333	0.45763
		31.1667	1.41746	1.36118				31.1667	0.45942
		31.2	1.53504	1.36118				31.2	0.46136
		31.2333	1.64794	1.36989				31.2333	0.46362
		31.2667	1.661	1.37559				31.2667	0.46562
		31.3	1.70187	1.37626				31.3	0.46781
		31.3333	1.69282	1.39502				31.3333	0.46988
		31.3667	1.65597	1.40238				31.3667	0.47091
		31.4	1.67842	1.41746				31.4	0.47232
		31.4333	1.64492	1.45632				31.4333	0.47391
		31.4667	1.60572	1.45833				31.4667	0.47487
		31.5	1.64391	1.46				31.5	0.47563
		31.5333	1.56084	1.46268				31.5333	0.47552
		31.5667	1.53002	1.47072				31.5667	0.47522
		31.6	1.45833	1.4801				31.6	0.47469
		31.6333	1.39502	1.48848				31.6333	0.47429
		31.6667	1.46268	1.48848				31.6667	0.47379
		31.7	1.37559	1.48848				31.7	0.47341
		31.7333	1.46	1.48848				31.7333	0.47296
		31.7667	1.37626	1.48848				31.7667	0.47264
		31.8	1.40238	1.4801				31.8	0.47248
		31.8333	1.26001	1.47072				31.8333	0.47257
		31.8667	1.14746	1.46268				31.8667	0.47235
		31.9	1.23355	1.46				31.9	0.47261
		31.9333	1.21713	1.45833				31.9333	0.47283
		31.9667	1.25131	1.45632				31.9667	0.47273
		32	1.36989	1.44962				32	0.47228
		32.0333	1.48848	1.40238				32.0333	0.47157
		32.0667	1.49417	1.39502				32.0667	0.47024
		32.1	1.59433	1.37626				32.1	0.46876
		32.1333	1.54677	1.37559				32.1333	0.46721
		32.1667	1.47072	1.37559				32.1667	0.46605
		32.2	1.45632	1.37559				32.2	0.46461
		32.2333	1.6131	1.37559				32.2333	0.46328
		32.2667	1.4801	1.37559				32.2667	0.46268
		32.3	1.56988	1.37626				32.3	0.46273
		32.3333	1.52231	1.37626				32.3333	0.46361
		32.3667	1.53538	1.40238				32.3667	0.46549
		32.4	1.51863	1.43923				32.4	0.46846
		32.4333	1.44962	1.44962				32.4333	0.47187
		32.4667	1.29251	1.45632				32.4667	0.47515
		32.5	1.29988	1.45632				32.5	0.47748
		32.5333	1.22283	1.47072				32.5333	0.47878
		32.5667	1.15784	1.4801				32.5667	0.47871
		32.6	1.11631	1.48848				32.6	0.47739
		32.6333	1.09285	1.49116				32.6333	0.47518
		32.6667	1.09218	1.49116				32.6667	0.47314
		32.7	1.02988	1.49116				32.7	0.47038
		32.7333	0.99906	1.49116				32.7333	0.46761
		32.7667	1.05199	1.51796				32.7667	0.46545
		32.8	1.15784	1.51863				32.8	0.46354
		32.8333	1.21848	1.51863				32.8333	0.46217
		32.8667	1.24528	1.52231				32.8667	0.46131
		32.9	1.31294	1.52231				32.9	0.46137
		32.9333	1.43923	1.53169				32.9333	0.46153
		32.9667	1.54978	1.53169				32.9667	0.46208
		33	1.66301	1.5404				33	0.46347
		33.0333	1.64123	1.5404				33.0333	0.46541
		33.0667	1.65396	1.5404				33.0667	0.46742
		33.1	1.70924	1.5404				33.1	0.46962
		33.1333	1.67942	1.5404				33.1333	0.47179
		33.1667	1.76284	1.5404				33.1667	0.47384
		33.2	1.69584	1.5404				33.2	0.47564
		33.2333	1.55313	1.5404				33.2333	0.47725
		33.2667	1.4523	1.5404				33.2667	0.47871
		33.3	1.49116	1.5404				33.3	0.47988
		33.3333	1.593	1.5404				33.3333	0.48094
		33.3667	1.6677	1.54978				33.3667	0.48158
		33.4	1.59333	1.54978				33.4	0.48246
		33.4333	1.51796	1.5528				33.4333	0.48373
		33.4667	1.62683	1.5528				33.4667	0.48498
		33.5	1.5404	1.5528				33.5	0.48538
		33.5333	1.53169	1.5528				33.5333	0.48531
		33.5667	1.56753	1.5528				33.5667	0.48434
		33.6	1.66904	1.5404				33.6	0.48332
		33.6333	1.69483	1.53169				33.6333	0.48187
		33.6667	1.65698	1.52935				33.6667	0.48026
		33.7	1.63755	1.52131				33.7	0.47844
		33.7333	1.62683	1.51796				33.7333	0.47615
		33.7667	1.57055	1.5069				33.7667	0.47451
		33.8	1.48747	1.49116				33.8	0.47242
		33.8333	1.2982	1.48747				33.8333	0.47018
		33.8667	1.16086	1.48747				33.8667	0.46792
		33.9	1.16454	1.45799				33.9	0.46568
		33.9333	1.16354	1.43622				33.9333	0.46349
		33.9667	1.28949	1.40607				33.9667	0.46152
		34	1.33036	1.36889				34	0.45959
		34.0333	1.3451	1.3451				34.0333	0.45767
		34.0667	1.324	1.33036				34.0667	0.45623
		34.1	1.36889	1.33036				34.1	0.45488
		34.1333	1.5528	1.33036				34.1333	0.45378
		34.1667	1.52935	1.33036				34.1667	0.45307
		34.2	1.64291	1.33036				34.2	0.45252
		34.2333	1.52131	1.33036				34.2333	0.45224
		34.2667	1.45799	1.33036				34.2667	0.45179
		34.3	1.5069	1.33036				34.3	0.45256
		34.3333	1.43622	1.33036				34.3333	0.45356
		34.3667	1.40607	1.32735				34.3667	0.45476
		34.4	1.17895	1.324				34.4	0.45633
		34.4333	1.20508	1.324				34.4333	0.45785
		34.4667	1.22886	1.324				34.4667	0.45953
		34.5	1.10391	1.324				34.5	0.46028
		34.5333	1.13138	1.324				34.5333	0.46129
		34.5667	1.12334	1.324				34.5667	0.46015
		34.6	1.08013	1.22886				34.6	0.45785
		34.6333	1.08615	1.2225				34.6333	0.45518
		34.6667	1.08716	1.20508				34.6667	0.45209
		34.7	1.10391	1.20407				34.7	0.44934
		34.7333	1.11597	1.20407				34.7333	0.44652
		34.7667	1.06974	1.20407				34.7667	0.44424
		34.8	1.13239	1.2091				34.8	0.44223
		34.8333	1.2225	1.20407				34.8333	0.44073
		34.8667	1.33103	1.20407				34.8667	0.43962
		34.9	1.38162	1.20407				34.9	0.43865
		34.9333	1.54844	1.19536				34.9333	0.43851
		34.9667	1.40708	1.19536				34.9667	0.43857
		35	1.68981	1.19536				35	0.43903
		35.0333	1.70254	1.20407				35.0333	0.44013
		35.0667	1.49149	1.20407				35.0667	0.44177
		35.1	1.43455	1.20407				35.1	0.44345
		35.1333	1.36319	1.2225				35.1333	0.44471
		35.1667	1.32735	1.22953				35.1667	0.44639
		35.2	1.12166	1.27006				35.2	0.44814
		35.2333	1.11965	1.27006				35.2333	0.45018
		35.2667	1.01648	1.27006				35.2667	0.45195
		35.3	0.99939	1.2714				35.3	0.45355
		35.3333	1.01949	1.2714				35.3333	0.45521
		35.3667	1.01078	1.29083				35.3667	0.45619
		35.4	1.09721	1.29083				35.4	0.45686
		35.4333	1.19536	1.29083				35.4333	0.45715
		35.4667	1.16019	1.29083				35.4667	0.45689
		35.5	1.20407	1.29083				35.5	0.45655
		35.5333	1.22953	1.2714				35.5333	0.45572
		35.5667	1.2714	1.27006				35.5667	0.45502
		35.6	1.35214	1.25231				35.6	0.45438
		35.6333	1.42081	1.23925				35.6333	0.45417
		35.6667	1.27006	1.2302				35.6667	0.45454
		35.7	0.91363	1.22953				35.7	0.45539
		35.7333	1.51695	1.22953				35.7333	0.45706
		35.7667	1.55045	1.22953				35.7667	0.45889
		35.8	1.5337	1.2302				35.8	0.46137
		35.8333	1.53035	1.23489				35.8333	0.46382
		35.8667	1.47072	1.23925				35.8667	0.46671
		35.9	1.47173	1.25231				35.9	0.46883
		35.9333	1.391	1.26471				35.9333	0.47042
		35.9667	1.29619	1.26471				35.9667	0.47136
		36	1.2302	1.26471				36	0.47222
		36.0333	1.25231	1.27006				36.0333	0.47256
		36.0667	1.29083	1.2714				36.0667	0.47228
		36.1	1.21412	1.2714				36.1	0.47188
		36.1333	1.31998	1.29083				36.1333	0.47165
		36.1667	1.19034	1.29352				36.1667	0.4714
		36.2	1.14913	1.29352				36.2	0.47257
		36.2333	1.23925	1.29352				36.2333	0.47446
		36.2667	1.33405	1.29619				36.2667	0.47629
		36.3	1.16052	1.30323				36.3	0.47761
		36.3333	1.11094	1.30323				36.3333	0.47881
		36.3667	1.07946	1.30323				36.3667	0.47903
		36.4	1.04428	1.30323				36.4	0.47888
		36.4333	1.10692	1.30323				36.4333	0.47859
		36.4667	1.21446	1.30323				36.4667	0.47827
		36.5	1.23489	1.30323				36.5	0.47792
		36.5333	1.30691	1.30323				36.5333	0.47712
		36.5667	1.26471	1.30624				36.5667	0.47622
		36.6	1.33304	1.30691				36.6	0.47473
		36.6333	1.29352	1.31998				36.6333	0.47357
		36.6667	1.35013	1.33304				36.6667	0.47235
		36.7	1.30624	1.33371				36.7	0.47171
		36.7333	1.23992	1.33405				36.7333	0.47108
		36.7667	1.25398	1.33606				36.7667	0.47096
		36.8	1.33606	1.35013				36.8	0.47071
		36.8333	1.33371	1.37626				36.8333	0.47113
		36.8667	1.24528	1.37626				36.8667	0.47106
		36.9	1.30323	1.37626				36.9	0.47094
		36.9333	1.37626	1.37626				36.9333	0.47051
		36.9667	1.5059	1.37626				36.9667	0.47152
		37	1.48546	1.39301				37	0.47107
		37.0333	1.51427	1.41445				37.0333	0.47076
		37.0667	1.67775	1.43957				37.0667	0.47033
		37.1	1.4925	1.48546				37.1	0.47014
		37.1333	1.39301	1.4925				37.1333	0.46944
		37.1667	1.79533	1.50154				37.1667	0.46887
		37.2	1.83184	1.5059				37.2	0.46834
		37.2333	1.79064	1.51427				37.2333	0.46768
		37.2667	1.66837	1.52868				37.2667	0.46713
		37.3	1.73235	1.54074				37.3	0.46697
		37.3333	1.68009	1.54074				37.3333	0.4673
		37.3667	1.68378	1.54074				37.3667	0.46793
		37.4	1.6486	1.54543				37.4	0.46905
		37.4333	1.52868	1.55682				37.4333	0.47257
		37.4667	1.54074	1.55682				37.4667	0.47138
		37.5	1.55682	1.56352				37.5	0.47254
		37.5333	1.63018	1.58998				37.5333	0.4728
		37.5667	1.54543	1.63018				37.5667	0.47292
		37.6	1.41445	1.6352				37.6	0.47304
		37.6333	1.16052	1.64559				37.6333	0.47281
		37.6667	1.07979	1.6352				37.6667	0.47201
		37.7	1.32735	1.6352				37.7	0.47089
		37.7333	1.16421	1.6352				37.7333	0.46907
		37.7667	1.43957	1.63018				37.7667	0.46804
		37.8	1.56352	1.58998				37.8	0.46666
		37.8333	1.50154	1.58228				37.8333	0.46502
		37.8667	1.87506	1.56352				37.8667	0.46358
		37.9	1.6352	1.55682				37.9	0.46253
		37.9333	1.58998	1.55012				37.9333	0.46177
		37.9667	1.67272	1.54543				37.9667	0.46143
		38	1.8027	1.54543				38	0.46132
		38.0333	1.90655	1.54543				38.0333	0.46157
		38.0667	1.92865	1.54543				38.0667	0.46227
		38.1	1.46671	1.52198				38.1	0.46333
		38.1333	1.41445	1.50154				38.1333	0.46416
		38.1667	1.7156	1.47173				38.1667	0.46532
		38.2	1.81442	1.47173				38.2	0.46643
		38.2333	1.52198	1.47173				38.2333	0.46771
		38.2667	1.64559	1.47173				38.2667	0.46828
		38.3	1.76518	1.47173				38.3	0.46861
		38.3333	1.84792	1.47173				38.3333	0.46886
		38.3667	1.84022	1.47173				38.3667	0.46876
		38.4	1.79902	1.46671				38.4	0.46756
		38.4333	1.58228	1.44225				38.4333	0.46606
		38.4667	1.47173	1.41445				38.4667	0.46472
		38.5	1.55012	1.36252				38.5	0.46289
		38.5333	1.44225	1.35582				38.5333	0.46123
		38.5667	1.16086	1.35582				38.5667	0.46017
		38.6	1.17493	1.35582				38.6	0.45886
		38.6333	1.21647	1.35582				38.6333	0.45784
		38.6667	1.27777	1.35582				38.6667	0.45746
		38.7	1.3441	1.35582				38.7	0.45708
		38.7333	1.33003	1.35582				38.7333	0.45684
		38.7667	1.61377	1.35582				38.7667	0.45689
		38.8	1.26538	1.35582				38.8	0.45676
		38.8333	1.18732	1.35582				38.8333	0.45634
		38.8667	1.15382	1.35582				38.8667	0.45568
		38.9	1.19737	1.35582				38.9	0.45439
		38.9333	1.32534	1.35582				38.9333	0.45294
		38.9667	1.35582	1.35582				38.9667	0.45132
		39	1.30323	1.35582				39	0.44983
		39.0333	1.29955	1.35582				39.0333	0.44885
		39.0667	1.28782	1.35582				39.0667	0.44862
		39.1	1.24394	1.35582				39.1	0.44755
		39.1333	1.19235	1.35582				39.1333	0.44643
		39.1667	1.24092	1.36252				39.1667	0.44663
		39.2	1.33371	1.40306				39.2	0.44661
		39.2333	1.24863	1.4322				39.2333	0.44737
		39.2667	1.36252	1.43856				39.2667	0.44834
		39.3	1.27911	1.4724				39.3	0.44963
		39.3333	1.4724	1.47877				39.3333	0.45081
		39.3667	1.60572	1.47441				39.3667	0.45162
		39.4	1.93803	1.47441				39.4	0.45259
		39.4333	1.9444	1.47877				39.4333	0.45327
		39.4667	1.8563	1.4868				39.4667	0.45355
		39.5	1.93837	1.4868				39.5	0.45405
		39.5333	1.67507	1.50858				39.5333	0.45421
		39.5667	1.63118	1.50858				39.5667	0.45419
		39.6	1.68311	1.50858				39.6	0.45403
		39.6333	1.4868	1.50858				39.6333	0.45353
		39.6667	1.56653	1.50858				39.6667	0.45289
		39.7	1.42516	1.50858				39.7	0.45225
		39.7333	1.4322	1.50858				39.7333	0.45145
		39.7667	1.43856	1.51863				39.7667	0.45095
		39.8	1.47877	1.53839				39.8	0.45025
		39.8333	1.40306	1.54409				39.8333	0.44979
		39.8667	1.51863	1.56653				39.8667	0.44932
		39.9	1.58629	1.56653				39.9	0.44868
		39.9333	1.79399	1.56653				39.9333	0.44822
		39.9667	1.65061	1.56653				39.9667	0.44837
		40	1.7759	1.54509				40	0.44852
		40.0333	1.83385	1.54409				40.0333	0.44861
		40.0667	1.87137	1.53839				40.0667	0.44916
		40.1	2.00671	1.51863				40.1	0.44939
		40.1333	1.64961	1.50858				40.1333	0.44914
		40.1667	1.47441	1.50858				40.1667	0.44852
		40.2	1.39066	1.50858				40.2	0.44853
		40.2333	1.73269	1.50858				40.2333	0.44884
		40.2667	1.50858	1.51863				40.2667	0.44919
		40.3	1.48479	1.51863				40.3	0.44929
		40.3333	1.53839	1.52265				40.3333	0.44987
		40.3667	1.43689	1.53839				40.3667	0.45056
		40.4	1.42349	1.54409				40.4	0.45139
		40.4333	1.50322	1.54509				40.4333	0.45226
		40.4667	1.46235	1.54509				40.4667	0.45387
		40.5	1.45598	1.54409				40.5	0.45591
		40.5333	1.54409	1.54409				40.5333	0.45814
		40.5667	1.62884	1.54007				40.5667	0.46087
		40.6	1.57022	1.53839				40.6	0.46374
		40.6333	1.67808	1.52265				40.6333	0.46662
		40.6667	1.54509	1.50858				40.6667	0.46899
		40.7	1.2359	1.50322				40.7	0.47059
		40.7333	1.05433	1.50322				40.7333	0.47199
		40.7667	0.96724	1.50858				40.7667	0.47271
		40.8	0.9009	1.52265				40.8	0.47266
		40.8333	0.93876	1.50858				40.8333	0.47162
		40.8667	1.19503	1.50322				40.8667	0.47011
		40.9	1.33706	1.50322				40.9	0.46788
		40.9333	1.52265	1.50322				40.9333	0.46515
		40.9667	1.65832	1.52265				40.9667	0.46261
		41	2.03284	1.5327				41	0.45956
		41.0333	2.17889	1.54007				41.0333	0.45667
		41.0667	2.12998	1.54409				41.0667	0.45435
		41.1	2.05964	1.54509				41.1	0.45264
		41.1333	1.65497	1.55213				41.1333	0.45121
		41.1667	1.59735	1.55213				41.1667	0.45042
		41.2	1.56753	1.55213				41.2	0.45062
		41.2333	1.41813	1.55213				41.2333	0.45106
		41.2667	1.54007	1.55581				41.2667	0.45248
		41.3	1.86099	1.56753				41.3	0.45449
		41.3333	1.38564	1.56821				41.3333	0.45667
		41.3667	1.43589	1.56821				41.3667	0.45901
		41.4	1.41244	1.56821				41.4	0.46124
		41.4333	1.32232	1.59433				41.4333	0.46369
		41.4667	1.37827	1.59735				41.4667	0.46586
		41.5	1.55581	1.65497				41.5	0.46721
		41.5333	1.56821	1.65832				41.5333	0.46873
		41.5667	1.5327	1.65832				41.5667	0.46963
		41.6	1.30759	1.65832				41.6	0.47033
		41.6333	1.3719	1.65832				41.6333	0.47036
		41.6667	1.41612	1.65832				41.6667	0.47007
		41.7	1.55213	1.65832				41.7	0.46963
		41.7333	1.7903	1.68746				41.7333	0.46896
		41.7667	1.79734	1.70287				41.7667	0.46742
		41.8	1.86836	1.72967				41.8	0.46584
		41.8333	1.81744	1.73805				41.8333	0.46454
		41.8667	1.82749	1.73805				41.8667	0.46301
		41.9	2.00872	1.73805				41.9	0.46059
		41.9333	1.9578	1.73805				41.9333	0.45831
		41.9667	1.72967	1.73805				41.9667	0.45564
		42	1.59433	1.73805				42	0.45279
		42.0333	1.68746	1.73805				42.0333	0.44996
		42.0667	1.73871	1.73805				42.0667	0.44713
		42.1	1.70287	1.73805				42.1	0.44461
		42.1333	1.45967	1.73871				42.1333	0.44248
		42.1667	1.55682	1.7903				42.1667	0.44149
		42.2	1.81878	1.79734				42.2	0.44075
		42.2333	1.87941	1.81744				42.2333	0.44144
		42.2667	1.73805	1.81878				42.2667	0.44237
		42.3	1.65832	1.81878				42.3	0.44365
		42.3333	1.90554	1.81878				42.3333	0.44261
		42.3667	1.84859	1.81878				42.3667	0.44353
		42.4	1.97488	1.81744				42.4	0.44418
		42.4333	1.91961	1.73871				42.4333	0.44414
		42.4667	1.91592	1.73805				42.4667	0.44392
		42.5	2.06064	1.73537				42.5	0.44348
		42.5333	1.90119	1.72967				42.5333	0.44277
		42.5667	2.1809	1.70287				42.5667	0.44137
		42.6	1.97555	1.70287				42.6	0.43958
		42.6333	1.73537	1.70287				42.6333	0.43783
		42.6667	1.83888	1.70287				42.6667	0.43692
		42.7	1.58395	1.6811				42.7	0.43629
		42.7333	1.34108	1.73537				42.7333	0.43646
		42.7667	1.28179	1.73805				42.7667	0.43695
		42.8	1.27342	1.73805				42.8	0.43835
		42.8333	1.39703	1.73805				42.8333	0.44035
		42.8667	1.46637	1.73537				42.8667	0.44246
		42.9	1.47274	1.6811				42.9	0.44426
		42.9333	1.97622	1.6811				42.9333	0.44537
		42.9667	1.86065	1.662				42.9667	0.44583
		43	1.93066	1.58395				43	0.4456
		43.0333	1.8496	1.57859				43.0333	0.44501
		43.0667	1.86802	1.5729				43.0667	0.44354
		43.1	1.57859	1.5729				43.1	0.44219
		43.1333	1.41813	1.5729				43.1333	0.44076
		43.1667	1.21814	1.5729				43.1667	0.43947
		43.2	1.189	1.5729				43.2	0.43762
		43.2333	1.05969	1.5729				43.2333	0.43593
		43.2667	1.19469	1.5729				43.2667	0.43448
		43.3	1.25265	1.5729				43.3	0.43359
		43.3333	1.6811	1.5729				43.3333	0.43353
		43.3667	1.38061	1.5729				43.3667	0.43363
		43.4	1.50154	1.57625				43.4	0.43396
		43.4333	1.5729	1.57625				43.4333	0.43395
		43.4667	1.8841	1.57625				43.4667	0.43465
		43.5	1.662	1.57625				43.5	0.43525
		43.5333	1.91258	1.5729				43.5333	0.43656
		43.5667	1.83519	1.5729				43.5667	0.43753
		43.6	1.83151	1.5729				43.6	0.43865
		43.6333	1.45967	1.56251				43.6333	0.43958
		43.6667	1.43119	1.56251				43.6667	0.44021
		43.7	1.44727	1.56251				43.7	0.44016
		43.7333	1.39435	1.56251				43.7333	0.43949
		43.7667	1.33639	1.5729				43.7667	0.43802
		43.8	1.45833	1.57625				43.8	0.43633
		43.8333	1.56251	1.62582				43.8333	0.43464
		43.8667	1.62817	1.62817				43.8667	0.43328
		43.9	1.62582	1.662				43.9	0.43252
		43.9333	1.57625	1.662				43.9333	0.43306
		43.9667	1.72163	1.67205				43.9667	0.43429
		44	1.72297	1.67205				44	0.43609
		44.0333	1.82414	1.67205				44.0333	0.43758
		44.0667	1.86065	1.662				44.0667	0.43903
		44.1	1.81643	1.62817				44.1	0.43998
		44.1333	1.47575	1.62582				44.1333	0.44053
		44.1667	1.69014	1.57625				44.1667	0.44087
		44.2	1.50724	1.56251				44.2	0.44057
		44.2333	1.18498	1.56251				44.2333	0.43994
		44.2667	1.36654	1.56251				44.2667	0.43979
		44.3	1.46905	1.56251				44.3	0.43942
		44.3333	1.67205	1.56251				44.3333	0.43811
		44.3667	2.14372	1.56251				44.3667	0.43662
		44.4	1.5136	1.56251				44.4	0.43539
		44.4333	1.80672	1.5136				44.4333	0.43412
		44.4667	1.94976	1.50724				44.4667	0.43311
		44.5	1.39703	1.50724				44.5	0.43204
		44.5333	1.99599	1.47575				44.5333	0.43153
		44.5667	1.90722	1.47575				44.5667	0.43163
		44.6	1.93234	1.47575				44.6	0.43215
		44.6333	1.79164	1.47575				44.6333	0.43292
		44.6667	1.84792	1.47575				44.6667	0.43383
		44.7	1.77958	1.47575				44.7	0.43468
		44.7333	1.81442	1.50657				44.7333	0.43534
		44.7667	1.32969	1.50657				44.7667	0.43557
		44.8	1.32098	1.50657				44.8	0.43582
		44.8333	1.14511	1.5136				44.8333	0.43602
		44.8667	1.02653	1.53806				44.8667	0.43616
		44.9	1.0282	1.55983				44.9	0.43667
		44.9333	1.0483	1.55983				44.9333	0.43703
		44.9667	1.07544	1.55983				44.9667	0.43755
		45	1.18129	1.58228				45	0.43771
		45.0333	1.16488	1.58228				45.0333	0.43811
		45.0667	1.25064	1.58228				45.0667	0.43779
		45.1	1.13808	1.61578				45.1	0.4373
		45.1333	1.29787	1.58663				45.1333	0.43756
		45.1667	1.18665	1.58228				45.1667	0.43803
		45.2	1.20776	1.5796				45.2	0.43838
		45.2333	1.18464	1.55983				45.2333	0.43925
		45.2667	1.61578	1.53806				45.2667	0.44028
		45.3	1.5002	1.53806				45.3	0.44119
		45.3333	1.45531	1.53806				45.3333	0.44211
		45.3667	1.55983	1.53806				45.3667	0.44315
		45.4	1.53806	1.55983				45.4	0.44413
		45.4333	1.50657	1.58228				45.4333	0.44547
		45.4667	1.58228	1.58663				45.4667	0.44695
		45.5	1.61946	1.61578				45.5	0.44845
		45.5333	1.99934	1.61946				45.5333	0.44933
		45.5667	1.92999	1.62549				45.5667	0.45141
		45.6	1.7481	1.69952				45.6	0.45348
		45.6333	2.0459	1.7481				45.6333	0.45602
		45.6667	2.10754	1.76886				45.6667	0.45849
		45.7	2.1072	1.76987				45.7	0.46132
		45.7333	2.10051	1.76987				45.7333	0.46396
		45.7667	2.11625	1.79098				45.7667	0.46602
		45.8	2.06031	1.80203				45.8	0.46761
		45.8333	1.98326	1.80203				45.8333	0.46844
		45.8667	2.05763	1.80203				45.8667	0.47923
		45.9	1.69952	1.80203				45.9	0.47002
		45.9333	1.58663	1.80203				45.9333	0.47026
		45.9667	1.26906	1.80203				45.9667	0.46963
		46	1.35549	1.78026				46	0.46878
		46.0333	1.37291	1.80203				46.0333	0.46766
		46.0667	1.62549	1.80203				46.0667	0.46661
		46.1	1.73001	1.80203				46.1	0.46555
		46.1333	1.94541	1.80203				46.1333	0.46459
		46.1667	1.95847	1.79098				46.1667	0.46422
		46.2	1.95512	1.76987				46.2	0.46494
		46.2333	1.76987	1.76987				46.2333	0.46653
		46.2667	1.79098	1.76886				46.2667	0.46896
		46.3	1.95546	1.76886				46.3	0.47108
		46.3333	1.88075	1.76886				46.3333	0.47365
		46.3667	1.76886	1.76886				46.3667	0.47682
		46.4	1.83687	1.74843				46.4	0.47944
		46.4333	1.80672	1.7481				46.4333	0.48164
		46.4667	1.80203	1.72364				46.4667	0.48323
		46.5	1.83251	1.69952				46.5	0.48386
		46.5333	1.64257	1.69182				46.5333	0.48452
		46.5667	1.80203	1.69182				46.5667	0.48351
		46.6	1.80806	1.69182				46.6	0.48256
		46.6333	1.72364	1.69182				46.6333	0.48197
		46.6667	1.61979	1.69182				46.6667	0.48086
		46.7	1.51394	1.69182				46.7	0.47936
		46.7333	1.64291	1.67172				46.7333	0.47835
		46.7667	1.52097	1.6677				46.7667	0.47759
		46.8	1.39669	1.6677				46.8	0.47724
		46.8333	1.28849	1.64291				46.8333	0.47744
		46.8667	1.62214	1.64257				46.8667	0.47823
		46.9	1.6352	1.62214				46.9	0.47994
		46.9333	1.57993	1.62214				46.9333	0.48161
		46.9667	1.67172	1.61979				46.9667	0.48355
		47	1.69182	1.61979				47	0.48543
		47.0333	1.74843	1.61979				47.0333	0.48759
		47.0667	1.76886	1.61979				47.0667	0.48898
		47.1	1.78896	1.61979				47.1	0.49088
		47.1333	1.77992	1.61979				47.1333	0.49055
		47.1667	1.7481	1.61979				47.1667	0.49027
		47.2	1.6677	1.61979				47.2	0.48925
		47.2333	1.59835	1.61979				47.2333	0.48772
		47.2667	1.49551	1.61979				47.2667	0.48649
		47.3	1.42852	1.62214				47.3	0.48484
		47.3333	1.40741	1.62683				47.3333	0.48368
		47.3667	1.35716	1.62683				47.3667	0.4825
		47.4	1.44426	1.6677				47.4	0.48192
		47.4333	1.47809	1.67172				47.4333	0.48231
		47.4667	1.48178	1.67172				47.4667	0.48325
		47.5	1.54643	1.67172				47.5	0.48408
		47.5333	1.48278	1.67172				47.5333	0.48556
		47.5667	1.38429	1.6677				47.5667	0.48723
		47.6	1.5662	1.62683				47.6	0.48883
		47.6333	1.44828	1.60908				47.6333	0.49059
		47.6667	1.60908	1.59835				47.6667	0.49205
		47.7	1.72967	1.5662				47.7	0.49324
		47.7333	1.49652	1.5662				47.7333	0.49406
		47.7667	1.62683	1.54643				47.7667	0.49476
		47.8	1.75547	1.54643				47.8	0.49525
		47.8333	1.96718	1.54643				47.8333	0.49545
		47.8667	2.06332	1.5662				47.8667	0.49582
		47.9	2.20837	1.5662				47.9	0.49672
		47.9333	2.26331	1.59802				47.9333	0.49736
		47.9667	2.34941	1.59936				47.9667	0.49798
		48	2.18894	1.59936				48	0.49879
		48.0333	1.85697	1.59936				48.0333	0.49974
		48.0667	1.92832	1.59936				48.0667	0.50081
		48.1	1.92899	1.59936				48.1	0.50173
		48.1333	1.80571	1.59936				48.1333	0.50231
		48.1667	1.75446	1.60908				48.1667	0.50239
		48.2	1.75011	1.62683				48.2	0.50207
		48.2333	1.23489	1.64995				48.2333	0.50195
		48.2667	1.05232	1.67071				48.2667	0.50103
		48.3	1.06806	1.67071				48.3	0.49984
		48.3333	1.35783	1.68244				48.3333	0.49875
		48.3667	1.30222	1.73067				48.3667	0.49811
		48.4	1.29016	1.73067				48.4	0.49755
		48.4333	1.23891	1.73067				48.4333	0.49724
		48.4667	1.41947	1.73067				48.4667	0.49703
		48.5	1.59936	1.68244				48.5	0.49747
		48.5333	1.43388	1.68244				48.5333	0.49781
		48.5667	1.67071	1.68244				48.5667	0.49824
		48.6	1.68244	1.68244				48.6	0.49857
		48.6333	1.64995	1.68244				48.6333	0.49906
		48.6667	1.49216	1.68244				48.6667	0.49912
		48.7	1.59802	1.68244				48.7	0.50024
		48.7333	1.77255	1.68244				48.7333	0.50136
		48.7667	1.34979	1.68244				48.7667	0.50209
		48.8	1.25365	1.68244				48.8	0.50315
		48.8333	1.50221	1.73067				48.8333	0.50444
		48.8667	1.30457	1.77255				48.8667	0.50583
		48.9	1.50422	1.78595				48.9	0.50444
		48.9333	1.73067	1.82012				48.9333	0.50651
		48.9667	2.00503	1.82012				48.9667	0.50705
		49	1.78595	1.82012				49	0.50688
		49.0333	2.09649	1.82012				49.0333	0.50632
		49.0667	1.95244	1.82012				49.0667	0.50589
		49.1	1.96785	1.82012				49.1	0.50748
		49.1333	1.96584	1.82012				49.1333	0.50713
		49.1667	1.98996	1.82012				49.1667	0.50707
		49.2	2.04657	1.82012				49.2	0.50732
		49.2333	1.89784	1.82012				49.2333	0.50781
		49.2667	1.6007	1.82012				49.2667	0.50862
		49.3	2.05796	1.82012				49.3	0.50941
		49.3333	2.18459	1.82012				49.3333	0.51053
		49.3667	2.00972	1.82012				49.3667	0.51175
		49.4	2.04959	1.84591				49.4	0.51235
		49.4333	1.82012	1.84893				49.4333	0.51255
		49.4667	1.84893	1.88511				49.4667	0.51175
		49.5	1.84591	1.89784				49.5	0.51061
		49.5333	2.06466	1.92865				49.5333	0.51007
		49.5667	2.01843	1.89784				49.5667	0.50919
		49.6	2.06634	1.89784				49.6	0.50779
		49.6333	2.41339	1.89784				49.6333	0.50688
		49.6667	2.16449	1.89784				49.6667	0.50608
		49.7	1.88511	1.88511				49.7	0.50551
		49.7333	1.65564	1.84893				49.7333	0.50514
		49.7667	1.73838	1.84591				49.7667	0.50516
		49.8	1.71292	1.82012				49.8	0.50604
		49.8333	1.64023	1.75479				49.8333	0.50684
		49.8667	1.75479	1.75479				49.8667	0.5079
		49.9	1.70823	1.75479				49.9	0.50898
		49.9333	1.66502	1.75479				49.9333	0.51053
		49.9667	1.67741	1.75479				49.9667	0.51239
		50	1.58362	1.75479				50	0.51431
		50.0333	1.64927	1.75479				50.0333	0.51615
		50.0667	1.63387	1.75479				50.0667	0.51775
		50.1	1.5461	1.75479				50.1	0.51911
		50.1333	1.60673	1.75479				50.1333	0.52023
		50.1667	2.08041	1.75479				50.1667	0.52108
		50.2	2.32495	1.75479				50.2	0.52151
		50.2333	2.35711	1.75479				50.2333	0.52162
		50.2667	1.92865	1.75413				50.2667	0.52146
		50.3	1.96651	1.75413				50.3	0.52138
		50.3333	1.73235	1.75479				50.3333	0.52031
		50.3667	1.58663	1.8161				50.3667	0.51977
		50.4	1.99867	1.8161				50.4	0.51952
		50.4333	2.04356	1.85931				50.4333	0.51954
		50.4667	1.73067	1.92865				50.4667	0.51941
		50.5	1.60137	1.95679				50.5	0.51923
		50.5333	1.57424	1.95679				50.5333	0.51896
		50.5667	1.50757	1.95679				50.5667	0.51863
		50.6	1.56318	1.95679				50.6	0.51862
		50.6333	1.55849	1.95679				50.6333	0.51895
		50.6667	1.95679	1.95679				50.6667	0.51904
		50.7	1.85931	1.96651				50.7	0.51928
		50.7333	2.20703	1.9856				50.7333	0.51997
		50.7667	2.23283	1.96651				50.7667	0.52074
		50.8	2.31591	1.96617				50.8	0.52104
		50.8333	2.42411	1.95679				50.8333	0.52115
		50.8667	2.00168	1.92865				50.8667	0.52089
		50.9	2.02178	1.85931				50.9	0.52044
		50.9333	2.29983	1.85931				50.9333	0.51992
		50.9667	2.21239	1.95679				50.9667	0.51956
		51	2.22177	1.9856				51	0.51959
		51.0333	2.15477	1.9856				51.0333	0.51977
		51.0667	1.75413	1.9856				51.0667	0.52086
		51.1	1.8161	1.99331				51.1	0.52252
		51.1333	2.2479	1.99599				51.1333	0.52381
		51.1667	2.19966	2.00168				51.1667	0.52576
		51.2	1.79701	2.00704				51.2	0.52825
		51.2333	2.24087	2.09213				51.2333	0.53062
		51.2667	2.43852	2.10051				51.2667	0.53263
		51.3	2.09213	2.10051				51.3	0.53371
		51.3333	1.81912	2.10051				51.3333	0.53405
		51.3667	1.85529	2.09213				51.3667	0.53357
		51.4	1.77791	2.04657				51.4	0.53221
		51.4333	1.83184	2.01173				51.4333	0.53049
		51.4667	1.74676	2.00704				51.4667	0.52827
		51.5	1.9856	2.01173				51.5	0.52651
		51.5333	1.99331	2.01173				51.5333	0.52449
		51.5667	1.6084	2.01173				51.5667	0.52259
		51.6	1.58529	1.98359				51.6	0.52089
		51.6333	1.61913	2.01173				51.6333	0.51998
		51.6667	1.83017	2.01173				51.6667	0.51972
		51.7	1.74273	2.04657				51.7	0.51983
		51.7333	1.99599	2.09213				51.7333	0.52086
		51.7667	2.00704	2.09213				51.7667	0.52164
		51.8	2.16348	2.07773				51.8	0.52246
		51.8333	2.14506	2.07773				51.8333	0.52325
		51.8667	2.46766	2.04657				51.8667	0.52303
		51.9	2.18392	2.01173				51.9	0.52266
		51.9333	2.14472	2.00704				51.9333	0.52209
		51.9667	2.13501	2.00704				51.9667	0.52056
		52	2.10051	2.00704				52	0.51943
		52.0333	2.11257	2.00704				52.0333	0.51896
		52.0667	2.133	2.00704				52.0667	0.51911
		52.1	2.04657	2.00704				52.1	0.51938
		52.1333	2.01173	2.00704				52.1333	0.51966
		52.1667	1.6744	2.00704				52.1667	0.51974
		52.2	1.8898	2.00704				52.2	0.51921
		52.2333	1.73235	2.00704				52.2333	0.51824
		52.2667	1.63051	2.00704				52.2667	0.51744
		52.3	2.11056	2.00704				52.3	0.51519
		52.3333	2.28442	2.00704				52.3333	0.51276
		52.3667	2.3407	1.90889				52.3667	0.50984
		52.4	2.22412	1.8898				52.4	0.50701
		52.4333	2.13568	1.73235				52.4333	0.50394
		52.4667	2.21373	1.6744				52.4667	0.50109
		52.5	2.16516	1.63051				52.5	0.49841
		52.5333	2.14774	1.60036				52.5333	0.49609
		52.5667	2.07773	1.55179				52.5667	0.49411
		52.6	1.90889	1.51963				52.6	0.49226
		52.6333	1.60036	1.51963				52.6333	0.49062
		52.6667	1.55179	1.51963				52.6667	0.48944
		52.7	1.5193	1.51963				52.7	0.48824
		52.7333	1.51963	1.5193				52.7333	0.48782
		52.7667	1.45565	1.47039				52.7667	0.48752
		52.8	1.10123	1.4657				52.8	0.48762
		52.8333	1.28279	1.45866				52.8333	0.48723
		52.8667	1.23355	1.45565				52.8667	0.48724
		52.9	1.3106	1.44225				52.9	0.48721
		52.9333	1.25432	1.43287				52.9333	0.48668
		52.9667	1.28715	1.43287				52.9667	0.48564
		53	1.25398	1.43287				53	0.48425
		53.0333	1.43287	1.43287				53.0333	0.48337
		53.0667	1.47039	1.42282				53.0667	0.48213
		53.1	1.44225	1.39535				53.1	0.48074
		53.1333	1.30055	1.38229				53.1333	0.47962
		53.1667	1.42282	1.36989				53.1667	0.47887
		53.2	1.39535	1.36989				53.2	0.47862
		53.2333	1.4657	1.36922				53.2333	0.47858
		53.2667	1.45866	1.31127				53.2667	0.47922
		53.3	1.46972	1.3106				53.3	0.48019
		53.3333	1.36922	1.30055				53.3333	0.48141
		53.3667	1.28246	1.28715				53.3667	0.48271
		53.4	1.36989	1.28279				53.4	0.48435
		53.4333	1.69383	1.28279				53.4333	0.48595
		53.4667	1.73336	1.28246				53.4667	0.48711
		53.5	1.62281	1.28246				53.5	0.48714
		53.5333	1.24963	1.25432				53.5333	0.48672
		53.5667	1.16153	1.25398				53.5667	0.48587
		53.6	1.08817	1.24963				53.6	0.48413
		53.6333	1.12434	1.24059				53.6333	0.48165
		53.6667	1.24059	1.19804				53.6667	0.47833
		53.7	1.31127	1.19737				53.7	0.47481
		53.7333	1.38229	1.18866				53.7333	0.47203
		53.7667	1.45129	1.18598				53.7667	0.47033
		53.8	1.48345	1.17861				53.8	0.46961
		53.8333	1.50456	1.16153				53.8333	0.46968
		53.8667	1.17861	1.15516				53.8667	0.47027
		53.9	1.01949	1.15148				53.9	0.47176
		53.9333	1.09152	1.13741				53.9333	0.47338
		53.9667	1.05467	1.13741				53.9667	0.47507
		54	1.09855	1.13741				54	0.47635
		54.0333	1.19737	1.13741				54.0333	0.47739
		54.0667	1.11262	1.13741				54.0667	0.47769
		54.1	0.54246	1.13741				54.1	0.47792
		54.1333	1.18866	1.13741				54.1333	0.47776
		54.1667	1.15516	1.13741				54.1667	0.47716
		54.2	1.12468	1.15148				54.2	0.47645
		54.2333	1.19804	1.15516				54.2333	0.47569
		54.2667	1.18598	1.15516				54.2667	0.47494
		54.3	1.13741	1.15148				54.3	0.47389
		54.3333	1.15148	1.13741				54.3333	0.47368
		54.3667	1.0952	1.12468				54.3667	0.47412
		54.4	1.08649	1.12468				54.4	0.47481
		54.4333	0.92905	1.11262				54.4333	0.47592
		54.4667	0.83625	1.10726				54.4667	0.47693
		54.5	0.69221	1.10726				54.5	0.47807
		54.5333	0.51902	1.11262				54.5333	0.47894
		54.5667	0.53677	1.12468				54.5667	0.47927
		54.6	0.51734	1.13741				54.6	0.47892
		54.6333	0.6433	1.13741				54.6333	0.47752
		54.6667	0.8329	1.15148				54.6667	0.47603
		54.7	1.10089	1.15516				54.7	0.47412
		54.7333	1.52097	1.15516				54.7333	0.47195
		54.7667	1.58931	1.15148				54.7667	0.46993
		54.8	1.62214	1.09352				54.8	0.46758
		54.8333	1.61443	1.15148				54.8333	0.46553
		54.8667	1.52064	1.13741				54.8667	0.46371
		54.9	1.43387	1.10726				54.9	0.46242
		54.9333	1.16722	1.10726				54.9333	0.46167
		54.9667	1.35783	1.10089				54.9667	0.46147
		55	1.3106	1.10726				55	0.46175
		55.0333	1.24695	1.11229				55.0333	0.46261
		55.0667	1.26705	1.123				55.0667	0.46367
		55.1	0.74313	1.16722				55.1	0.46386
		55.1333	0.65201	1.16722				55.1333	0.46364
		55.1667	0.91464	1.16722				55.1667	0.46265
		55.2	1.17024	1.16722				55.2	0.46156
		55.2333	1.10726	1.16722				55.2333	0.46078
		55.2667	0.64095	1.16722				55.2667	0.46058
		55.3	0.87678	1.16722				55.3	0.46034
		55.3333	1.26739	1.16722				55.3333	0.46112
		55.3667	1.39703	1.16722				55.3667	0.46236
		55.4	1.44594	1.16722				55.4	0.46412
		55.4333	1.50757	1.16722				55.4333	0.46619
		55.4667	1.52131	1.123				55.4667	0.46743
		55.5	1.52332	1.11329				55.5	0.46855
		55.5333	1.4858	1.11229				55.5333	0.46974
		55.5667	0.59908	1.10726				55.5667	0.47004
		55.6	0.50327	1.02083				55.6	0.46965
		55.6333	0.42924	1.01078				55.6333	0.46892
		55.6667	0.90426	0.99504				55.6667	0.46733
		55.7	1.123	0.99504				55.7	0.46522
		55.7333	1.02083	1.01078				55.7333	0.46279
		55.7667	1.11229	1.02083				55.7667	0.46022
		55.8	1.19704	1.02083				55.8	0.45723
		55.8333	1.24662	1.02083				55.8333	0.45435
		55.8667	1.28782	1.11229				55.8667	0.45149
		55.9	1.11329	1.11329				55.9	0.44948
		55.9333	0.90191	1.11329				55.9333	0.44769
		55.9667	0.79873	1.11229				55.9667	0.44624
		56	0.86607	1.0473				56	0.44462
		56.0333	0.89253	1.02083				56.0333	0.44342
		56.0667	1.01078	1.01078				56.0667	0.44206
		56.1	0.97896	1.01078				56.1	0.44127
		56.1333	1.27911	1.01078				56.1333	0.44083
		56.1667	1.23891	1.01078				56.1667	0.44077
		56.2	1.17694	1.01078				56.2	0.44135
		56.2333	0.9813	1.01078				56.2333	0.44177
		56.2667	0.93407	1.01078				56.2667	0.44149
		56.3	0.9133	1.00207				56.3	0.4407
		56.3333	0.95752	0.99504				56.3333	0.44004
		56.3667	0.9056	0.99504				56.3667	0.43864
		56.4	0.99504	0.98097				56.4	0.43705
		56.4333	0.99169	0.99504				56.4333	0.43552
		56.4667	0.90225	0.99269				56.4667	0.43451
		56.5	1.09285	0.99269				56.5	0.43326
		56.5333	1.50824	0.99269				56.5333	0.43208
		56.5667	1.55849	0.99269				56.5667	0.43096
		56.6	1.5327	0.99504				56.6	0.43011
		56.6333	1.46268	1.00207				56.6333	0.42931
		56.6667	1.38028	1.01078				56.6667	0.42877
		56.7	1.29753	1.02117				56.7	0.4275
		56.7333	1.15215	1.0473				56.7333	0.4267
		56.7667	1.0473	1.0473				56.7667	0.42649
		56.8	0.99269	1.0473				56.8	0.42636
		56.8333	0.83558	1.0473				56.8333	0.42622
		56.8667	1.00207	1.0473				56.8667	0.42591
		56.9	1.0473	1.05534				56.9	0.42558
		56.9333	1.09353	1.09353				56.9333	0.42419
		56.9667	0.921	1.09353				56.9667	0.42228
		57	0.94311	1.09353				57	0.41894
		57.0333	0.88416	1.09353				57.0333	0.41516
		57.0667	0.88349	1.09353				57.0667	0.41245
		57.1	0.77495	1.09353				57.1	0.41016
		57.1333	0.87779	1.05534				57.1333	0.40891
		57.1667	1.05534	1.05534				57.1667	0.40877
		57.2	1.27207	1.05299				57.2	0.40971
		57.2333	0.91096	1.05534				57.2333	0.41157
		57.2667	1.02117	1.05534				57.2667	0.41402
		57.3	0.99537	1.05534				57.3	0.41657
		57.3333	1.13439	1.05534				57.3333	0.41863
		57.3667	0.96824	1.05534				57.3667	0.41992
		57.4	1.3183	1.09353				57.4	0.41987
		57.4333	1.29452	1.13439				57.4333	0.41915
		57.4667	1.18665	1.14344				57.4667	0.41678
		57.5	1.46503	1.18665				57.5	0.41462
		57.5333	1.50456	1.18665				57.5333	0.41119
		57.5667	1.52901	1.18665				57.5667	0.40795
		57.6	1.57993	1.19938				57.6	0.40465
		57.6333	1.61276	1.2235				57.6333	0.40204
		57.6667	1.63588	1.27207				57.6667	0.39921
		57.7	1.64123	1.27609				57.7	0.40076
		57.7333	1.43656	1.29452				57.7333	0.39667
		57.7667	1.03959	1.3183				57.7667	0.39438
		57.8	0.90024	1.36252				57.8	0.39202
		57.8333	0.84429	1.40775				57.8333	0.38984
		57.8667	0.97963	1.40775				57.8667	0.38767
		57.9	0.96288	1.40775				57.9	0.38641
		57.9333	1.01078	1.40775				57.9333	0.38452
		57.9667	1.14344	1.40775				57.9667	0.38235
		58	1.2235	1.40775				58	0.38009
		58.0333	1.46134	1.40775				58.0333	0.37789
		58.0667	1.40775	1.40775				58.0667	0.37598
		58.1	1.24159	1.40775				58.1	0.37426
		58.1333	1.61041	1.36252				58.1333	0.37311
		58.1667	1.60606	1.36252				58.1667	0.37211
		58.2	1.54442	1.36252				58.2	0.37166
		58.2333	1.45632	1.36252				58.2333	0.37155
		58.2667	1.36252	1.36252				58.2667	0.37123
		58.3	1.27609	1.36252				58.3	0.37149
		58.3333	0.84865	1.36252				58.3333	0.37105
		58.3667	0.8443	1.36252				58.3667	0.37046
		58.4	0.83994	1.36252				58.4	0.36886
		58.4333	0.83559	1.36252				58.4333	0.36704
		58.4667	0.83124	1.36252				58.4667	0.36452
		58.5	0.64564	1.36252				58.5	0.36218
		58.5333	1.19938	1.40775				58.5333	0.35992
		58.5667	1.44795	1.41712				58.5667	0.35792
		58.6	1.52734	1.43957				58.6	0.35641
		58.6333	1.56184	1.44795				58.6333	0.35555
		58.6667	1.5883	1.45632				58.6667	0.35495
		58.7	1.55782	1.46134				58.7	0.35427
		58.7333	1.48881	1.48881				58.7333	0.35482
		58.7667	1.43957	1.50255				58.7667	0.35403
		58.8	1.30524	1.51092				58.8	0.35257
		58.8333	1.19871	1.51092				58.8333	0.35023
		58.8667	1.24092	1.50255				58.8667	0.34793
		58.9	1.16387	1.48881				58.9	0.34541
		58.9333	1.01246	1.47206				58.9333	0.34313
		58.9667	1.05567	1.47206				58.9667	0.34134
		59	1.1622	1.47206				59	0.34003
		59.0333	1.29854	1.47206				59.0333	0.33931
		59.0667	1.41712	1.47206				59.0667	0.33912
		59.1	1.51092	1.47206				59.1	0.33988
		59.1333	1.54576	1.47206				59.1333	0.34036
		59.1667	1.62046	1.47206				59.1667	0.34135
		59.2	1.62247	1.43957				59.2	0.34189
		59.2333	1.63989	1.4332				59.2333	0.34198
		59.2667	1.65296	1.4332				59.2667	0.34173
		59.3	1.63588	1.4332				59.3	0.34101
		59.3333	1.64961	1.4332				59.3333	0.34022
		59.3667	1.61443	1.4332				59.3667	0.33896
		59.4	1.59467	1.47206				59.4	0.33777
		59.4333	1.57122	1.50255				59.4333	0.33657
		59.4667	1.54409	1.51092				59.4667	0.33586
		59.5	1.54174	1.51427				59.5	0.33485
		59.5333	1.50255	1.51427				59.5333	0.33432
		59.5667	1.51427	1.51427				59.5667	0.33394
		59.6	1.47206	1.51427				59.6	0.33433
		59.6333	1.4332	1.51427				59.6333	0.33449
		59.6667	1.37894	1.52432				59.6667	0.33448
		59.7	1.28581	1.52432				59.7	0.33416
		59.7333	1.08013	1.51427				59.7333	0.33347
		59.7667	1.04796	1.51394				59.7667	0.33299
		59.8	1.03557	1.51293				59.8	0.33212
		59.8333	1.11764	1.51226				59.8333	0.33139
		59.8667	1.25499	1.50757				59.8667	0.33064
		59.9	1.40875	1.50757				59.9	0.3297
		59.9333	1.30289	1.50757				59.9333	0.32907
		59.9667	1.40272	1.50757				59.9667	0.32862
		60	1.33371	1.50757				60	0.32841
		60.0333	1.62716	1.50757				60.0333	0.32784
		60.0667	1.63487	1.50757				60.0667	0.32648
		60.1	1.62784	1.50757				60.1	0.32508
		60.1333	1.63018	1.51226				60.1333	0.32287
		60.1667	1.62214	1.51226				60.1667	0.32015
		60.2	1.59501	1.51293				60.2	0.31715
		60.2333	1.57625	1.51394				60.2333	0.31452
		60.2667	1.55179	1.51394				60.2667	0.31302
		60.3	1.51226	1.51394				60.3	0.31201
		60.3333	1.51394	1.51394				60.3333	0.31155
		60.3667	1.50623	1.51394				60.3667	0.31202
		60.4	1.51293	1.51394				60.4	0.31327
		60.4333	1.52432	1.51394				60.4333	0.31549
		60.4667	1.48747	1.51394				60.4667	0.31774
		60.5	1.45833	1.51394				60.5	0.31967
		60.5333	1.48144	1.51394				60.5333	0.32052
		60.5667	1.50757	1.51394				60.5667	0.32086
		60.6	1.5059	1.51695				60.6	0.32063
		60.6333	1.50556	1.51695				60.6333	0.32021
		60.6667	1.51829	1.51394				60.6667	0.31883
		60.7	1.51695	1.51394				60.7	0.31812
		60.7333	1.53102	1.51394				60.7333	0.31721
		60.7667	1.5404	1.51394				60.7667	0.31637
		60.8	1.54409	1.51394				60.8	0.31547
		60.8333	1.58496	1.51293				60.8333	0.31511
		60.8667	1.57122	1.51226				60.8667	0.31474
		60.9	1.58663	1.50757				60.9	0.31237
		60.9333	1.5883	1.50623				60.9333	0.31486
		60.9667	1.54777	1.5059				60.9667	0.31529
		61	1.52298	1.50556				61	0.31551
		61.0333	1.48513	1.48747				61.0333	0.31567
		61.0667	1.45766	1.48513				61.0667	0.31538
		61.1	1.39904	1.48513				61.1	0.31498
		61.1333	1.325	1.48513				61.1333	0.31294
		61.1667	1.1967	1.45766				61.1667	0.30993
		61.2	1.17191	1.43086				61.2	0.30672
		61.2333	1.02184	1.39904				61.2333	0.30365
		61.2667	1.15583	1.3987				61.2667	0.30135
		61.3	1.27442	1.33137				61.3	0.29974
		61.3333	1.43086	1.32668				61.3333	0.29969
		61.3667	1.51729	1.325				61.3667	0.30066
		61.4	1.63989	1.31462				61.4	0.30249
		61.4333	1.31462	1.31462				61.4333	0.30478
		61.4667	1.71326	1.31462				61.4667	0.30612
		61.5	1.70053	1.31462				61.5	0.30734
		61.5333	1.54275	1.31462				61.5333	0.30806
		61.5667	1.54007	1.31462				61.5667	0.30771
		61.6	1.3987	1.31462				61.6	0.30687
		61.6333	1.25767	1.31462				61.6333	0.30561
		61.6667	1.15382	1.31462				61.6667	0.30381
		61.7	1.08414	1.31462				61.7	0.30202
		61.7333	1.01346	1.31462				61.7333	0.29979
		61.7667	1.04127	1.32668				61.7667	0.29775
		61.8	0.74145	1.33137				61.8	0.29557
		61.8333	0.7113	1.34979				61.8333	0.29371
		61.8667	0.97829	1.36822				61.8667	0.29213
		61.9	0.92637	1.3987				61.9	0.29103
		61.9333	0.8788	1.3709				61.9333	0.29102
		61.9667	0.91899	1.36822				61.9667	0.29122
		62	1.22518	1.36822				62	0.29187
		62.0333	1.33137	1.34979				62.0333	0.29156
		62.0667	1.32668	1.34979				62.0667	0.29056
		62.1	1.14108	1.33304				62.1	0.28872
		62.1333	1.24494	1.33304				62.1333	0.28613
		62.1667	1.1833	1.33304				62.1667	0.28312
		62.2	1.21647	1.33304				62.2	0.27984
		62.2333	1.36822	1.33304				62.2333	0.27749
		62.2667	1.34979	1.34979				62.2667	0.27534
		62.3	1.40574	1.36822				62.3	0.27293
		62.3333	1.44761	1.37056				62.3333	0.27109
		62.3667	1.48982	1.3709				62.3667	0.26984
		62.4	1.54844	1.40574				62.4	0.26872
		62.4333	1.56787	1.41344				62.4333	0.26868
		62.4667	1.61778	1.4178				62.4667	0.26919
		62.5	1.59199	1.44761				62.5	0.26942
		62.5333	1.60773	1.46972				62.5333	0.27005
		62.5667	1.57022	1.47407				62.5667	0.27059
		62.6	1.4925	1.48982				62.6	0.27167
		62.6333	1.47407	1.49149				62.6333	0.27238
		62.6667	1.4178	1.4925				62.6667	0.27266
		62.7	1.41344	1.50355				62.7	0.27181
		62.7333	1.3709	1.52265				62.7333	0.27069
		62.7667	1.27375	1.53906				62.7667	0.26935
		62.8	1.23288	1.53906				62.8	0.26854
		62.8333	1.22417	1.54844				62.8333	0.26772
		62.8667	1.33304	1.5672				62.8667	0.26725
		62.9	1.2714	1.56787				62.9	0.26649
		62.9333	1.37056	1.57022				62.9333	0.26627
		62.9667	1.46972	1.57055				62.9667	0.26601
		63	1.50355	1.57055				63	0.26606
		63.0333	1.57055	1.57055				63.0333	0.26676
		63.0667	1.58864	1.57055				63.0667	0.26683
		63.1	1.60036	1.57022				63.1	0.26846
		63.1333	1.64023	1.5672				63.1333	0.27042
		63.1667	1.63051	1.53906				63.1667	0.27256
		63.2	1.64023	1.52265				63.2	0.27476
		63.2333	1.59903	1.52265				63.2333	0.27671
		63.2667	1.60237	1.52265				63.2667	0.27812
		63.3	1.5672	1.52265				63.3	0.27919
		63.3333	1.52265	1.52265				63.3333	0.27974
		63.3667	1.49149	1.52265				63.3667	0.27963
		63.4	1.66267	1.52265				63.4	0.27865
		63.4333	1.61845	1.52265				63.4333	0.27678
		63.4667	1.53906	1.52265				63.4667	0.27409
		63.5	1.64626	1.53906				63.5	0.27174
		63.5333	1.70153	1.54342				63.5333	0.26916
		63.5667	1.76719	1.5672				63.5667	0.26628
		63.6	1.78729	1.58596				63.6	0.26398
		63.6333	1.81912	1.5672				63.6333	0.26241
		63.6667	1.7156	1.55648				63.6667	0.26125
		63.7	1.74944	1.54543				63.7	0.26086
		63.7333	1.68545	1.54342				63.7333	0.26113
		63.7667	1.64023	1.53906				63.7667	0.26182
		63.8	1.50724	1.52265				63.8	0.26377
		63.8333	1.36554	1.51729				63.8333	0.26534
		63.8667	1.28581	1.50724				63.8667	0.26734
		63.9	1.12334	1.50288				63.9	0.26797
		63.9333	1.16957	1.49149				63.9333	0.26701
		63.9667	1.17191	1.48546				63.9667	0.26511
		64	1.2225	1.47441				64	0.26264
		64.0333	1.28346	1.44795				64.0333	0.26023
		64.0667	1.34242	1.43153				64.0667	0.25814
		64.1	1.37927	1.43019				64.1	0.25868
		64.1333	1.43153	1.43019				64.1333	0.25625
		64.1667	1.43019	1.43019				64.1667	0.25501
		64.2	1.44795	1.43019				64.2	0.25426
		64.2333	1.50288	1.43019				64.2333	0.25427
		64.2667	1.51729	1.43019				64.2667	0.25472
		64.3	1.59333	1.43019				64.3	0.25598
		64.3333	1.54342	1.39535				64.3333	0.25782
		64.3667	1.56988	1.39535				64.3667	0.25917
		64.4	1.55648	1.38463				64.4	0.26116
		64.4333	1.54543	1.39535				64.4333	0.26307
		64.4667	1.47441	1.43019				64.4667	0.26445
		64.5	1.42918	1.43019				64.5	0.26613
		64.5333	1.48546	1.43153				64.5333	0.26674
		64.5667	1.39535	1.44795				64.5667	0.26671
		64.6	1.38631	1.45263				64.6	0.26607
		64.6333	1.28447	1.47441				64.6333	0.26631
		64.6667	1.29418	1.48546				64.6667	0.26583
		64.7	1.31093	1.49953				64.7	0.26545
		64.7333	1.29418	1.50288				64.7333	0.26556
		64.7667	1.32701	1.51729				64.7667	0.26641
		64.8	1.32835	1.51729				64.8	0.26787
		64.8333	1.34343	1.51729				64.8333	0.26967
		64.8667	1.37492	1.51729				64.8667	0.27155
		64.9	1.43019	1.49953				64.9	0.27138
		64.9333	1.45263	1.48546				64.9333	0.27359
		64.9667	1.49953	1.48546				64.9667	0.27523
		65	1.57692	1.48546				65	0.27715
		65.0333	1.63286	1.48546				65.0333	0.27854
		65.0667	1.59601	1.48546				65.0667	0.27998
		65.1	1.2158	1.49953				65.1	0.28136
		65.1333	1.28112	1.50858				65.1333	0.28209
		65.1667	1.70723	1.51695				65.1667	0.28335
		65.2	1.72934	1.53638				65.2	0.28471
		65.2333	1.74039	1.53638				65.2333	0.28611
		65.2667	1.5816	1.53638				65.2667	0.28722
		65.3	1.65061	1.53638				65.3	0.28867
		65.3333	1.73939	1.53638				65.3333	0.28974
		65.3667	1.69718	1.53638				65.3667	0.29059
		65.4	1.7022	1.53638				65.4	0.29112
		65.4333	1.68445	1.53638				65.4333	0.29107
		65.4667	1.65162	1.53638				65.4667	0.29157
		65.5	1.60371	1.53638				65.5	0.29135
		65.5333	1.53638	1.53638				65.5333	0.29113
		65.5667	1.42952	1.54677				65.5667	0.29059
		65.6	1.3307	1.54677				65.6	0.29123
		65.6333	1.28648	1.54677				65.6333	0.29136
		65.6667	1.32199	1.54677				65.6667	0.29204
		65.7	1.38095	1.56084				65.7	0.29244
		65.7333	1.50858	1.5816				65.7333	0.29302
		65.7667	1.51695	1.56753				65.7667	0.29342
		65.8	1.54677	1.56753				65.8	0.29399
		65.8333	1.59769	1.56753				65.8333	0.29471
		65.8667	1.61175	1.56753				65.8667	0.29547
		65.9	1.64894	1.56753				65.9	0.29631
		65.9333	1.58965	1.56753				65.9333	0.29658
		65.9667	1.59936	1.56753				65.9667	0.29728
		66	1.46101	1.60237				66	0.29722
		66.0333	1.40942	1.56753				66.0333	0.29695
		66.0667	1.38162	1.56753				66.0667	0.29614
		66.1	1.2915	1.56753				66.1	0.29464
		66.1333	1.23824	1.56084				66.1333	0.29315
		66.1667	1.26772	1.56084				66.1667	0.29197
		66.2	1.30189	1.56084				66.2	0.29132
		66.2333	1.45063	1.56084				66.2333	0.29146
		66.2667	1.44694	1.56084				66.2667	0.29138
		66.3	1.48881	1.56084				66.3	0.29278
		66.3333	1.51595	1.56084				66.3333	0.29409
		66.3667	1.56084	1.56084				66.3667	0.29546
		66.4	1.6074	1.56084				66.4	0.29702
		66.4333	1.64224	1.56753				66.4333	0.29833
		66.4667	1.65966	1.56753				66.4667	0.29982
		66.5	1.66368	1.56753				66.5	0.30171
		66.5333	1.64827	1.56753				66.5333	0.30141
[truncated: 10,696 more rows]

## Sheet: Fig. 3d
Fig.3d
	BSCF（2-EH）
	Concentration (ppm)	P response (mV)
	0.5	0.512
	0.8	0.8558
	1	1.456
	3	4.456
	5	13.027
	7	17.138
	10	23.46

[truncated: 33 more sheets: Fig. 3e, Fig. 3f, Fig. 4b, Fig. 4c, Fig. 5a-b, Fig. 5c-e, Fig. 5f, Supplementary Fig. 1, Supplementary Fig. 3, Supplementary Fig. 4, Supplementary Fig. 5, Supplementary Fig. 6, Supplementary Fig. 7, Supplementary Fig. 8, Supplementary Fig. 9, Supplementary Fig. 11, Supplementary Fig. 12, Supplementary Fig. 14, Supplementary Fig. 15, Supplementary Fig. 16 …]
